# Supplementary material for: Effort cost of harvest affects decisions and movement vigor of marmosets during foraging
Source: eLife. 2023 Dec 11;12:RP87238. doi: 10.7554/eLife.87238 (PMC10715725; doi:10.7554/eLife.87238)
Supplement: Supplementary file 1. [file elife-87238-supp1.nb]

(* Content-type: application/vnd.wolfram.mathematica *)

(*** Wolfram Notebook File ***)
(* http://www.wolfram.com/nb *)

(* CreatedBy='Mathematica 13.2' *)

(*CacheID: 234*)
(* Internal cache information:
NotebookFileLineBreakTest
NotebookFileLineBreakTest
NotebookDataPosition[       158,          7]
NotebookDataLength[    211469,       4146]
NotebookOptionsPosition[    206116,       4045]
NotebookOutlinePosition[    206893,       4071]
CellTagsIndexPosition[    206850,       4068]
WindowFrame->Normal*)

(* Beginning of Notebook Content *)
Notebook[{
Cell[BoxData[
 RowBox[{"(*", " ", "\[IndentingNewLine]", 
  RowBox[{
   RowBox[{"utility", ":", " ", 
    RowBox[{
    "ratio", " ", "of", " ", "the", " ", "reward", " ", "acquired"}]}], ",", 
   " ", 
   RowBox[{"minus", " ", "effort", " ", "expended"}], ",", " ", 
   RowBox[{"divided", " ", "by", " ", "total", " ", "time"}], ",", 
   "\[IndentingNewLine]", 
   RowBox[{"alpha", ":", " ", 
    RowBox[{
    "food", " ", "increment", " ", "per", " ", "successful", " ", "trial"}]}],
    ",", "\[IndentingNewLine]", 
   RowBox[{"ns", ":", " ", 
    RowBox[{"number", " ", "of", " ", "successful", " ", "trials"}]}], ",", 
   "\[IndentingNewLine]", 
   RowBox[{"Ts", ":", " ", 
    RowBox[{"duration", " ", "of", " ", "a", " ", "trial"}]}], ",", 
   "\[IndentingNewLine]", 
   RowBox[{"cs", ":", " ", 
    RowBox[{"effort", " ", "cost", " ", "of", " ", "a", " ", "trial"}]}], ",",
    "\[IndentingNewLine]", 
   RowBox[{"nL", ":", " ", 
    RowBox[{
    "number", " ", "of", " ", "licks", " ", "during", " ", "a", " ", 
     "harvest"}]}], ",", "\[IndentingNewLine]", 
   RowBox[{"TL", ":", " ", 
    RowBox[{"duration", " ", "of", " ", "a", " ", "lick"}]}], ",", 
   "\[IndentingNewLine]", 
   RowBox[{"cL", ":", " ", 
    RowBox[{"cost", " ", "of", " ", "a", " ", 
     RowBox[{"lick", "."}]}]}]}], " ", "\[IndentingNewLine]", "*)"}]], "Input",
 CellChangeTimes->{{3.880470615085925*^9, 
  3.8804708543645267`*^9}},ExpressionUUID->"319351f3-0a67-43ee-9a17-\
87eef5184efb"],

Cell[BoxData[
 RowBox[{
  RowBox[{
   RowBox[{"F", "[", 
    RowBox[{"ns_", ",", "nl_", ",", "TL_", ",", "Ts_"}], "]"}], ":=", 
   RowBox[{
    RowBox[{"(", 
     RowBox[{
      RowBox[{"alpha", " ", "betas", " ", "ns", 
       RowBox[{"(", 
        RowBox[{"1", "-", 
         RowBox[{"1", "/", 
          RowBox[{"(", 
           RowBox[{"1", "+", " ", 
            RowBox[{"betaL", " ", "nl"}]}], ")"}]}]}], ")"}]}], "-", 
      RowBox[{"nl", " ", "cL"}], " ", "-", 
      RowBox[{
       RowBox[{"ns", "^", "2"}], " ", "cs"}]}], ")"}], "/", 
    RowBox[{"(", 
     RowBox[{
      RowBox[{"nl", " ", "TL"}], " ", "+", " ", 
      RowBox[{"ns", " ", "Ts"}]}], ")"}]}]}], ";"}]], "Input",
 CellChangeTimes->{{3.8804550633966913`*^9, 3.880455113047296*^9}, {
  3.880455203081334*^9, 3.8804552092033286`*^9}, {3.8804644095954404`*^9, 
  3.8804644103368454`*^9}, {3.8804645574283867`*^9, 3.8804645583302507`*^9}, {
  3.880468573285906*^9, 3.8804685736943045`*^9}, {3.880622888669758*^9, 
  3.8806228993267555`*^9}},
 CellLabel->"In[2]:=",ExpressionUUID->"9ec1e576-e693-4f4a-8213-6a32e286a807"],

Cell[CellGroupData[{

Cell[BoxData[
 RowBox[{
  RowBox[{"(*", " ", 
   RowBox[{
    RowBox[{"Fig", ".", " ", "2"}], "A", " ", "plot", " ", "utility", " ", 
    "as", " ", "a", " ", "function", " ", "of", " ", "lick", " ", "number", 
    " ", "for", " ", "various", " ", "amounts", " ", "of", " ", "work", " ", 
    "period", " ", "trials"}], " ", "*)"}], "\[IndentingNewLine]", 
  RowBox[{"(*", " ", 
   RowBox[{"low", " ", "licking", " ", "cost"}], " ", "*)"}], 
  "\[IndentingNewLine]", 
  RowBox[{"Show", "[", "\[IndentingNewLine]", 
   RowBox[{
    RowBox[{"Table", "[", 
     RowBox[{
      RowBox[{"Plot", "[", 
       RowBox[{
        RowBox[{
         RowBox[{"F", "[", 
          RowBox[{"myns", ",", "nL", ",", "0.2", ",", "1"}], "]"}], " ", "/.",
          " ", 
         RowBox[{"{", 
          RowBox[{
           RowBox[{"alpha", " ", "->", " ", "20"}], ",", " ", 
           RowBox[{"betas", "->", " ", "0.5"}], ",", " ", 
           RowBox[{"betaL", " ", "->", " ", "0.3"}], ",", " ", 
           RowBox[{"cL", "->", " ", ".5"}], ",", " ", 
           RowBox[{"cs", "->", " ", ".5"}]}], "}"}]}], ",", " ", 
        RowBox[{"{", 
         RowBox[{"nL", ",", " ", "0", ",", " ", "20"}], "}"}], ",", " ", 
        RowBox[{"PlotRange", " ", "->", " ", "All"}]}], "]"}], ",", " ", 
      RowBox[{"{", 
       RowBox[{"myns", ",", " ", "10"}], "}"}]}], "]"}], ",", " ", 
    RowBox[{"Frame", "->", " ", "True"}], ",", " ", 
    RowBox[{"FrameLabel", "->", 
     RowBox[{"{", 
      RowBox[{"\"\<lick\>\"", ",", "\"\<Capture Rate\>\""}], "}"}]}]}], 
   "]"}]}]], "Input",
 CellChangeTimes->CompressedData["
1:eJxTTMoPSmViYGAQAWIQbfbj0+/Ml28c36wx5M4C0kUSMvwg+o+BrQaI/nbj
ri6I3lNnog+i9yuH2IDo7yGV7iDaVNjSD0RPOjXTH0Rnnbyc3QGkF8UK54Lo
LVZbykB0nsbtchCtscRsMoh+ER4DpuPipi0D0TZxj8D0dbuUyyDarfbRFRAd
/PX+XRAdMNvmAYjecNT1JYjexroCTG+JahTqBNLlyvOkQfRh/ZlWIDonbac1
iDb0UUkC0S+u64Lp7qDbRZuB9A+luAoQvetOfy2IfqN1rw5E/34xtxlEv7rq
2g6i10m+ec3x6o2j/SSmNyD6n1FO1VogXbG1rwFEAwA5arub
  "],ExpressionUUID->"92dfb0df-95b2-43ff-a5af-83c86baad560"],

Cell[BoxData[
 GraphicsBox[{{{{}, {}, 
     TagBox[
      {RGBColor[0.368417, 0.506779, 0.709798], AbsoluteThickness[1.6], 
       Opacity[1.], LineBox[CompressedData["
1:eJwV1WlYTW0XB/A6p845jVKkkiZD88BBKK0lDWjSKCFPGQppegwlQyiJIqmk
pEeSBimECu1Ic9JAnTTSpFFpPGdH734/7ev3YV/3da+1/vdSdvexO0Tj4+Oj
8/Px/f+bdN6dsfpgotFcb0gEOd9JfGxUstylFAiP/Co33yQ7iPmyostKSuHg
XCk11DnbTiQVRyoKKt2FWl/761mzrYTX5pPHZxQzIOLr3N0YUQ7RSHrGjCkW
wJhGibHQ5TqC2fpDdUSxEr5IDxv35KUSnOJ3J4d/VkLxXIbjZuN7RGZafMnQ
syrQqVzytc7tBmHtb71/cGsNREovfnBifyjECRXG9Xt8hqcC7qPhr56C5L0K
2nhzA1g/nn8n1VkCD6qS/YYUW6D9k9xAyNqvMBn/UqMzogXis1pf6I98BTOP
6u4Gbgu4CZw1TEhtgmH6jGNh4zfwardYGbCAAxs2W28KD2sD74cm4S1fv0Fd
zhxN9VcnmDMtaAlSXXChSmvH6v3d4NmwyDZnqgfSn71elRXbDRcMY8M0oRca
4o3pK2u64bfoULLy1V5Y4eH8VmZjDwwECahfkOmDKnqIDp9UL0RV7pGRZfeD
9OZWyc9lfVCtL2R1Y+cAPM0Jb/XSGYSA+ibCbs0IDEoORuxwG4QrH8R3tXiO
gOqpHUZqMYPgpF/7gz95BP4zFHnQzR0E8SCGnoHwKERXRhx2KR2Cmkt3al3b
RuFU981x870j0DPXIj6pPwbJItWXF5qOQbPupvudWeNgtDlob7DrGPATy8nK
9+PQ5q257tfpMZDIXvs+snkcZBqu99VkjkGh1paAFNpvuBVvuf2qxDjYjGxg
Mnf9hssra8XnW8fhc8Q62q/Z3+AB9XeH/SfgYNz6DQUqk8CXMl3Yen0CcCYy
p5c9CfEC8m1VqRNw829bxITJJFRUHlbIaJqAqyY/dfIOT4Kaw1zKoU2TsPl8
2/Sn9En46an6pIN/Cvb8l/81XHUKjkafK6qLmobQNtY+M4lpoE2ldBIZ08Bv
FKH3e9k0JOyq4Mv5MA1R/Xk3QzSnoUpeamvk5DRkB9wL2Wc2DZqP08u3O8+A
f4+Vac+ZaRh+01j3QXEWLqbXmB/snAbvXvXuvKdccDY4sET+zgx0ubaw3ldy
YdP2acHSlBmw51zV+dTDhQiv9EmHpzOwobo/sFeOB2kPw700SmeA/uyRhHQY
D1QcGkdzxmcg/qyy0en9JLhajeaams2C8HTdgctnSMgyd9Py3TkL53yCw2/G
krByOmfissssuLt3fnlcTcJ40pkxD+9Z0NqWdIyjPwfeIw7/rIydhfdSsnc3
SvyBiXs7LG93zMLayIoiU80/4Fo3bOXePwtpjIAeW7M/8Fd09xP5sVmI4Dbp
Hj37ByT1Pefs+bng1BlTlvDzD6S1S26rU+HCYKbEJFn8F07ffdgh684FYeUQ
1c4NfCjCv/RdQQMXKgxv6Z435UM5955QgsOFK8739ZfZ8aFGUeGRVx1coEXl
m+85xoe98w5fTw9ygfd32KM5iQ/1lg8HWPDzYKjNMf0zjR9HI+v/NdfiQeas
e673An5Utytx81zNA89Fvvli8vx4vWN9etB6HvRYXKuwWMeP/yxnXgtEHrQV
Fv0s9+BH+/KJzC/2PKiJV1UvruHH93t4jjIBPLiWt3b1/hZ+PHZU5YjHWR5s
q9uy8W8vPxYPL5rOCObBR+be7Ybz/PisfskHoXAevD0VdSR/NQ0PcW3/rrvL
g2wHbkZuHA3Xl8rE2rzmgZcv47nNQxoKV4NSRyEPNCKkCkdzaCgnIa/tVkT1
uUS7SquShkIvXgqblvLg/hr3wXSShk1HysNCG3hwQ6Ja48E/dPxFZDVOD/Kg
QH/ZS2tvOrb4C99bOErdz9UH5oLoKCvuyK80zgODbCmHXXfoGGGWNLRkhgc/
t+89J1ZLx/5lbvqnaCQs8nvKfNNKR68+6y5dQRIgni/ac4COqtrsl+1MEuL6
UtNKBAQwRWifmrQYCVsvj3wONBBA1t2mRXPSJHhngovqdgFc+rrpr7MsCQn1
t3q+OAngtwNLkzKXkjCmuJ6r6y+A9SezN2gpkXD/7XmVvnQBzBSReJWpRkJl
d92T268EcGicLpajQcKk8HL9LR8F8Om8WkK6FgkWu8st7nUKoE+BRlyQHgmz
UwtO2kkL4uCb+soUfRKWL3Ofn18uiPu2FYXZbSTB2iQvPHu1IG4vfjszs4mE
R9HO91lWgnhrfqXGCiMS7HQflBddFkRtwXWBdBMSzjtN2HrdEsSyzHZPd1MS
Ms6ZtskmC+IG4l3wazMS+GoGxk4UUufRY9xNtpOQ7blGTnNcEM/7TQcNWpHA
uRmSyvkriHLLbA3mrEkQeN2kc0WUgc8c794W2EmCi2DQ1u+qDPRaUmzKtSXh
itanTzfWMbDAraGw146EZ/aKzoZbGZg/v3G+wp4EVkqJ1x1XBvq0RmuecCSB
Xbl4xsSLgb3qS3QMnaicj3lc/B3IwDrdJetIyi+NROOsYhkI+zkhrs4kdB1y
VSJTGNgmFtVP202CaGRuZnouA68U5V66T9m91YGg1zCwKME89o0LCcKJ34/7
tTBQqrC/bdMeEp67eMt39jFQpfhbxzPKLnJkleUkA3MiptKU9pJA/xYWWMjP
xFkOiWGUn9xdpKa2gInX7P/L76XssPtBU6w8E4vfhMga7iNhTkYnlK7BRNM/
G32uUU7lFLL99JmoZ4GldZQt481/dJgwcbEBU3WBK9X/XV+iLO2Y2NI5kmxK
+d4SNyjcz8Q1PcYGJyibNo+MqB5nIjwyEUikPBp35l7sGSamWyozCinHOTEt
6FeZ+H5w2qKespF0DNc3lokOUY1dXZT7viqld6Qw0cvz5eeflG/EZjtZ5jKx
tP7a8gHK6x03CRa+Y6JCwJr+75Q7FpW/UK1mou/xoJWNlMO+2LvHcphYY7xy
4C1lvZguCXofE62UuwyTKXPsjxO+E0wM+2GpeYZysBTveAcfC9XU/xRZUVZr
vCJvKc7CxYH/0uQo10VLVRcsZWGGzXK+TqoeAXb/BaqqszDYwO/DPcpKktpq
setZ6Dr53N6ecmV9QRPNhIXP/XWLaJT9b5mF+tqykMVUFM2i6i9n28jucGWh
k1+WuSXlo3XDUQWBLFS+wM0JpPopGRUIqmEsTLlfNiZIudCGMRoTw8KEAnPz
69Q8iHxWtPDNYWHZYNfei9S85N14wm1/y8JXV27r/qbma6/1xnSLKhamOerC
XspPPtkJqvayMD+AMJDfRfU/svNFzG8WVit0GfhT8zln6eVO4xPC8jLj5PfU
PFvVhBLtckIo5RT90tKB6l9VfmDMTiGUTqxbuZjKR9w1UzWaqxBukWsy1afy
Y7SjocnnmBDW29lI2duQcLNyiG1xRQhpx4lvp6n86VUojPK/FcLLjSWLT1P5
5IRl3fOpFELvktFEj21U/c03WLQ3CeERkQhpO3Oq3mW26fnjQthq/1xkMZV3
v9IQdx9VYXzjLt9rjyQo9JgxptnCuPjxz0QNIKGaJpR5FoXxvkj9jrnN1B7F
yPHw3cJIynKyogxIaCmMDU69LoxmjwXXnV9PwpbctPstv4SxI1NEzl+Tul+t
p/E/c8K4J2enB6lOQuKIRl8fSwT3SLsuCqbevymNHO1JZRHMnUtMC1pJvT+P
Xr8VdxDB+kivXYaKJCxMrPi2NV8EH5rQdQcWklBUcO181UcRNHM02KkpQcIx
jqWKbb0I3olp0zsiTkLp4vojroMi+MBmkzlHmITAqJbZAHlRVJccOBxCJ+F7
6KD002BRTGyts5ad5MEzX1F7me1iOLSj0mAPtV9qEqQCs53EkH5K6eyvzzzo
+yiXbHxQDBfujQ+58IkHcrLqQ14XxFCGr5xxu4IHIe9NL79/KYapCTZnr1L7
y0nywoujKuIYtmC///MMHvBejEu9I8Xxl7SrrOY5HjwIOjaot0sCX0VH726V
5YFesdBs2D4J9B7Q55ZK86BYIF2w84AEutq/kXwqxYOuyB6lSF8JvK9d9/6U
GA8U/tu3ayCc+t/ywIlBPh4kfLT5+OCtBJ502Gvk2s+FaLG19yVVFuKaqGNK
N59z4VLynO3k8EL8LpraU2bMBb7GLnx7RgplXrwM3+MwC6tOHA5w0FiMjB99
VZKbZ6Bn6o6TyDtppCvDmLHWNOzoPXou2k8G65P6a5T/TIJ1T5SmgoIcFlVz
Px+vm4DBEvfgiuyluCRsqFw6/zfoLGxatnX/MryH+sPHr42DMEy5tU0oYEV7
zY30E2NgPuIyo+KohLo7sqtlEkaB8+Egv4uWMpZdtNtm5j4ML69+dFWaUkZH
2cEnfXsH4bDgya7aWhWMa/7XRnPTTzjgH/RSNGE5SqlNhftt7wNdD81aS7cV
6KuTKh7q0wOfJbVETm5cicrewsK0sz/gzdNLiVr0VXhAZEXvudddEMSvsbOm
fRWeOLLkxv7X7SDcdmabd54qrp2OSNHU+Qa9acoxyWfV8LS/i4422QQxarIC
BY7quO2jglFXUiNEJRwud1PSwDj3O8Iu0XXgErOvVrRfA9vCHG43O1fDrMkj
bnKRJm7QLrkwYFQK3b3GAR/CtDDnzpGb2f4EpGxevfSTmzZ6JpgafP/6ArJD
Ty700NbB+UMs+eiUFAhzPGBBn9LBzGOTR7Z4HCbWtT3ICPuki849OYyTF9KI
ePXE7E8Wethdm0jPqs0jLhRHxlsU6KGhE2unVXsRYbXU8VHVitVoPe+mLbDx
I7HFu3zPwvDVuHCbT2lNVAWRLO++omZqNWo8J1IvrvhErCh5HGe9Zw22By+S
HH5UR0Rpf9BoKFqDO8uU7J0fNBCHJwTqKzXYOKx3YP/f/C+E+7PfSuE32XjQ
svj7vuQmwuuS/dyOW2zcOuvZ8fZxE3HSPq9Z9DYbO44VfpfLbSKuTp28ERXH
xoszs3ONxU3E041c8k4SGyeWWF7b9KOJ4L6fb0rLYmP1k+PLW1Y0E1ENopEf
y9koa6znsS+jmUh4eNzzSiUbOauuXEl61kw8PFG7dVs1G48IXnzWVtBMvJKO
4lXXsnHelK7pXNVMtLlIeTZ+ZWOWXVju1qFmQrVbduuPbjYKnPiuOqLFIfTy
ziik9rKx2+GXlMI6DrEptJV7qJ+NfmsXi1tv5hCWqkm5A4Ns/JBrop1lxSH8
jykpjI+zscvm36Uu3hzirOFF7vMJNgYLXzp7+RSHCBX78eXEFBvXhXcOZ53n
EPE5D6/PzrKxJEt5jnuDQ6QEC3gU8tjYmmGfqHiHQ2TZHjI+O8fGOCWfHSbJ
HCJPpWyZ0V82CmYlCHk+5hBFE6u48/NsHGib41zL4RD/A4P52Bg=
        "]]},
      Annotation[#, "Charting`Private`Tag$18424#1"]& ]}, {}}, {{{}, {}, 
     TagBox[
      {RGBColor[0.368417, 0.506779, 0.709798], AbsoluteThickness[1.6], 
       Opacity[1.], LineBox[CompressedData["
1:eJwV13k0Vd8XAPD33vVk5g2GBkIZMqbXt4ydjSaETJGUUGhA/CKSVIjSC4Vk
iEwlSYpCZUoyZUwZo0zxCPHMw+/2112ftc46Z52zz9l7XylHD/PTJAKBoE0k
EP59k646cqqdStgTJXg5YmVtorSyVfKQtaQfyj5HX97qOVG6VlUSJCl5C1kL
EIw4+/+UJpUxN5MlH6Igg6yNf6vHS8/reLvNbc5Cp4POtpgmsUpbl1yjJzcX
IdK2Kzk7XYZL13X9khvfXIO647SKZad+lLaXffAe+12Ddl6KuT6y0lP6LDPu
IyuvFsnvTdzbx9tTauJlYj+qX4/snLVeOyp2lcZyF8cOuzSiVyM7Em/7fi+l
JlaTpr63IDVnRdExg6bSx7XJnqzNHUjl26xY33hG6UxcgULvnQ6kbrG9tOZT
Uul+l7r+loUOfD79B+4hEaVj2JxVcWsn0g4+l+gqEobUdUw0b4V2oxfG4UdN
X71ETbnLJLmJXsRh751amfgJBdYqGarZ96OPTRJfHu77jp7mvZXNjulHJl0p
mu4c7aglTg+Tqe9HFuy3nQcq2tFWF5v3YhoDaPegyikhrU5UiwWrEGiDSM/w
0Ii4VA8S0emiNlYNofTAH6EqJ3+iF7m3us6rjCIZx+hG3WdDaJQ6esfQAfeL
cIk/7CEk52O4Rz56FE2QRuf26A6jFG3ex/0Lo8i8IUu26dswuldzx9n2EwtJ
u1+z/LDyG/n0R0wdsBtHQQV+sXJaLJTMWxdE2TeJWFpLhdqXJtAeHX+7aycm
Uadg/pJF4QTqdlf8b+LSJDppd/6E+MIEEmsJH6p/NokORo2QB7QnUVTcIYMw
oSkkvrm54eO7SRQk0yCw1jWFfqRqaV9/NYVcUPPDMa9pNEpOzdweMo0IqbPF
XeHTqFlW/mZ2yjSK49jUXZs+jQQ4eI5xvp9G1TXOElnfplHap98Bdn+nkbzl
cuppzRn0pGp/3d3jM+i3q9zzH0Q2MiztG1dUYaOz9wJKmiJnEZHrDa9u0Swi
sVN7S7Nm0Rbv1q+E5lkUb11NyK2YRSrv+RfSf8+i2k00febMLDoeuNASLzqH
FJ88/WxgM4fujfbqw8U5NPautali8zySkcL2MeXnkfvgtv78FwvIits1gnB1
AfWd6OAqr1lAaQMTfXrRC8iiPUzly8ACKliW4TzzbAGp1w37DW5YRPEBhlYO
3xYQlpchJBK6iIg+hqVk5UUUd0VqzyX7JXSEkf1bs20RldPWP9QQWkGK23QV
d1GX0U5mdck+xRX0/dLExh0yyyiT03fAbP8KejUBX4XVl9GdhW+qZ6+sIPGS
boGY48voSG90VfzvFSS0Ibba+8kyGn0mNLNUtorMWfl57btWEI9UsFyvOgE4
O93ye/euomrtKNWr+wigcuPnGttiFd20ebRb3JwAj5la9EXHVUSKLDxw7BwB
Qrgth+quraLF1TGX70kEiHMPNIt7t4pY3VZPG0lE6BYlrA0or6H6OLltZfVE
eHHv14lhEgFu5+9Us+8ggqVFDXLgJsDBJl2N1UEilIxd2NYqSIDKdXYG2mtE
0LbNVE/eRID3PpFnCtVIsNfnl2rHfwTIsVzIehlLguNl8s+6nAlwV6hO4fFJ
DLTcR4XMPxKgaLd4gYk7Bi27jHgtaggwcMIDLftjcPF+ULNRIwG0cmiW1g8w
6FDWHNraRYDfBnYB/A0YTAyeVPX5SwD9oPFGPy0O4MT8BJM2E2GeLehtLkKG
yShTNfWLRNgi7ri2toUM2T53E/T9iGCyN/9WjhoZxAp3/DpwlQgZ92wecRmT
Iejg4hatMCKYqz7+XBJEhuqlMPMvCUTIcd2xQXEKH/9FhuNJOREcuyxLsXpO
4HfzE3biIgFPwk83zw5O8BjiHgvmI8ErW/dNvUOc0ELVKU8RIgHWGepXTFwH
N9nD16rESJDeXszw3L0OsDVlcp08CYbaJJ/+SF0H6V0zoR8OkOBs01hkkR8X
HDrdpup1nQTUSD8kF8oFMevoD3uDSVBsyvknOpoLFn/SSw6EkYC3cbPRhVwu
ePhB3YwrggTPv5iT5Qa54FVuOsMokQR/agv9og9zQ0+HXVR3AQk8PwU7esjx
gKVWbL7ZIAkkBvZzzjJ4IGba8vbkMAnqSNzPrgAP9P6stAkfJYEMMKduHeWB
Nxq0ifwJEnQUx1xLD+eBwkji+fYFEui+zHzUMcEDk5aFf5z4MaAkVHfqF/LC
DLUoNFMNg5Ki21drK3nhAnkpro6Bwbn2Q9JmzbzgG2UlMv4fBp+Em8+cGOWF
KdkaRxlNDPwiO+Z9N/EBX5Boyjk9DH6GjIq8uMYHurMX7piZY5B3gc9CzIAf
ygWzAh56YFAfT/PLOcIPKe+eO1zyxGCockOy3il+yG3ZEGb2Pww2rN/GOh/I
Dw3tB7IXfTAILt8XVF7AD2cWL72WvIrBEWrg67PSAjB1355UGo7BBe2bHWuq
AtAQnljtyMTgtjNzLVpHAI9fHi8WgUFpcYJRqY0A9P3wEdG4h4G8U2E/LUIA
osrXpfjHYbD4eor2YUkA1gjdQcfTMaD/mNcw5xYEoWNlBbUZGKhwEU4OiwjC
Rx6+hJ1PMHCyE3hO2SEIqYvLd1az8P1wKO51dhWErXWXzpzLxeCR1amLgm2C
8F10riW7CIPH/udGt1sLQe7vD3I9dRhsL+OeDz0uBOOSy2Zt9RiUcTwl9zoJ
Qb7PzFTtFwz6mAOSzAtCwF3vlviiEQOJlOPWI7eEwFrvcrd1KwbxlaaVj98L
wb6qPdw7OzFQ4P7TPF8hBOc7l1I5ujAoMr7Ta1ojBPoX2r614G7/Vr240iYE
MfuyhF17MBAZ0VWznRCC2hMjSj59GNzj3/mIKk2BzJDQNOkhDKTNW7LPyFPg
oJH3ry+482IvFJWpUIBD/22PzzAGTZtzvrprUeBlWACl4jcGAjtkeessKaCZ
HP5Eh4Xv36dSTPoYBRg2j0nfcSu/c5T1c6BA8JqjgvsYBof2JuvKuVNALHpy
OGYcj9cRMd+gUAqEL7LN6ybw+Ce8CelkUoC5pmFkMYlBVq/lfbVoChSOckh2
4K52jXrRm0IBx9Z55x9TGHD68wxqFVNAlNMrpXEagxvJy2YzYxTQ0XM9bzKH
weHthZ6K0xQISBihvsYtUf6/KMcFCmgo2lcLz2NQ/Gu0qYlMhcF2QZc23H9l
OkxzJKhg9Do8TWcRj8+baI+BrVRw8iiZuof77oHDERsVqZASybQbwq1w5nPD
rd1UGCe8vRu6hIHj8wJj58NUiLLvuP96GY+3jqdb0hEqqNCT2Au4V78oMb/a
UeHiL7i+ZwWP50Ravd4ZKijdztlUgdv1mv2YnwcV0pfzVYmrGOyibOTL86bC
0of1/9uDu2XHPaPNN6iwPOQS9Rp3ykfjc0fCqLCfHeTBwu1uyR3OvEuFr6mO
wVJrGPD4XKtdiqcCm/3eJgy3bpG7QftrKtQmD38HAgcIGCqcESymQqCETNxZ
3N2dg2H7y6hQUpKVcA+377JddX49FRKcc716cO9niv1mtVDB1AUMCEQOoEt8
XbelgwrZV9XPSOF+iYwORA3i+/d1Dz+B+2oTp0s1iwqbZPIiL+M+5FBxc22K
CtqBpwajcW/4G5C5a54Kw77rwnNw/76hUeW2SgXfDNGgStxvaOzBdA4a0LUo
jR24g9Nfkrt5aLCR7nFhHLf5f+dlaBQa3H/5zHUNt2SV3D5DURo82K1dJEji
gD9H+k9dF6dBgW+8kwTu98OPggu30ODouOYZRdy3fW3TJ7bRgFEcVbcLtw23
SKXsdhrcfUm5A7hl45v7j++iQaWp0vODuGcUmFiMNg2iqsyUTXFXvDu4pV6P
BudnJoUscUce4tDHDGjw5+wlG2vcJ3pKHTVNabDVw4x8FLeSu/8NTysajC+O
iP3z4uqu1KfHaGBe8iz63/jqiL/lvQ40+Ca57PdvvljJFz9FXGnwRW9f7b/1
TuWdIZq40+DpKuumAe4dejJSIRdpcHjUMk8XN6G1D95fpsEVm35DddzBIyWP
L1+nQTSbZqmEm5uQRNIIw9d/Uh727zzuivg7zd2lgZdhzqgAbqry0cqCGBqE
rcX4r+Dn+UB/t8zFRBqQGRo6o7g32Qrf3JFGA/5Ec7U23DKhzQdyX9LA26Ph
bQbuZ0m5T93e0mCkOdk4HLdKPpNbqYQGdcc/bfLArf7ToO5pHQ00/Nrd1HC/
n5NTcmmhQW2m3LQgbl0BTqZMBw3u6NwtHMPvm6FWhUnqEA1k68x5HuNuMEvJ
PTlOgzEgx/vitnC9KrR5hgZHpHwvmOC2i9FsSSDSQcxm1/wMft/7ssUYtlx0
IBysef4J9+mK2ftignTQ78h+EY3bfeKVVcwmOmx/2JOijPsvOeqNxRY6FOe7
RM/h7+nSJg9RqgIdPpm87SrFfc1AsePubjpMPOM9b4T7flqaXZg5HTz2T5ea
4O9XrPj6h/1H6SAQLnGVF3dik70E+SQ+vuBlYhX+/jNXNvZdd6NDwgMdojru
QutoJ/8wOmhNCd1fh+cPbXevSo0IOhQ5xAS+xfNLefBhmfkYOpxpKW8/jbs2
j2/4YhodTtqLfv+wgEE3b8hZ9xI6aK4PUT6G56+T0k51Sp/oIFKwJWsVz3eD
6rpKrDo6WNuaJKXg/nN6Zdylgw7NLRLs3lkMiGXeng4zdAidQOGH2BjIXnT2
tVQQBoWMhKh/+VVZs9ciebswtB7dL+KFeyfBRnV0lzAc9vl+lAO33h2DoUB9
YTh/R0ZaBs/PJ9KVLLPthGHt+M1v1n8wiP36V5UUIQz55k0fb4xikBR/jtc4
Rhj6xFeLSbjTTw4MPUgQBvZs0I3rIxi8GmtLUn4qDPe6W2764/WlgaOI92i5
MOx9N3TdAa9H5P8Ch3OnhcEzU0Vh9icGfEtzFYsLwuA415fmhJtafuHRPoII
qBx3W23E65uksaNVF58ImIYL22b04ud7et9HTlkR2MO8/FkPr4cXY3iTj9uI
wIUG/yMG7RgMsB8c4f0gAl3dRvPheD1O1WX8r+ejCIz0mGpU4/XantkQkVsr
AuSaqkMY7s6t5BqLdhF41Zs84V2LQbOFl1bitAh4TlfuNf6M91N5hySVFUQh
0iVW7lMZBg/ciKMmD0Sh2sLO4+crDAwHzwbc8xQDz/trreRoDPYHbHm+11cM
ekoT+7D7+PkKd3fOXhUDReMcbiLev2juM1Y/dkcMIuIe5M/j/Y1Chur0lidi
wPT3COnB+yHe0zOuBd1iUNue0RgQhPcnAwGW7QfWQ4ivxkcJLwxMBiIVJSQ2
gJ6RQBm/MQajHx2vVedshPaH5wfzCHi/Q/kmrm8vDnOC2vI7M/B+GbEduqcl
AMjmeZcNSHBg3HZO2koSXKt6bTr6iNBecYpoqyQFezm0r6v4EKEgrPKEJFsK
jsTK820VIoIz2buvoUEaVrhdElKSCeDk5V/AF78FtPkk+S7j/xuqLooNhxy2
gu92377PD9dQI1WJ11tDBkJjlbIev1lF717cSFDCZOEi6Z2AQv8K8icqHK7v
kQUa2frW9rVlxNN9+aB7vhzsIcilyEoto8FMqejkK/LgFqM8xWm5hKLl13MU
WW0DhVfjEnTfRRQZ7/zZQVIBBNpQ0LGcBWQbfbyBb1gBYlPxn8yReTS/N2Mh
uUQReAR5OZmi86h/UM+3IlQJStKnq1lH5lCqjtrGLw7KEFcp8STg1izKCfGm
uCirQOufwvCRejYKtXIywtgq4Bxx4uwmUTb6r/txVugXVWh6cumBg9UMituW
kPPFaDs42g6ltaVNo8AyZpxR0XYwvt2+Y2noLzLeaJVRu1UNfKS5Hm1R+4t0
3T8fo9xSA2Zw5rfs21MoeZPj1nq2Gkj0NjhFd0yirR+fxJoc2wFkys9i192T
KFK5QqGlZAcYbBwRfbVrAjlPczTXKDDA6tvb2sDRceSY91fyVgQDGk+3EnyK
x9D5GxbLhlEMUBV/bfBfwRjytsj/znefAU32gyR27hgKY3vfjYxlgI60eJV3
xhh6obGw9CCJAVnxnXevRI6hhfK1b5nZ+HzXo6SSncdQZAsfs/IzA+xC23jV
aWMoPs3N9WYNA3S9DxuTBcZQ2sUG/YN1DHiZOb/SwjWG3ohELtY1MGD/QPZz
j1UW6raluba2McCII2HPixEWkutfr/+rnwHPLt9QgjIW2p5/WSJ9kAHfb/jb
0d+xkGZI18LpYQY4J/Mv/S5goUNySS9HRhlgOvI96H42C3mdk5SYmmLATmvC
x/FYFrqifX3h1TQD+pM/OH+KYqEQ/l9fL7IZIMSs8U26w0JxuWnh8/MM0Od7
Omxyg4VSr3G4FC8y4Oecy175ABbKNjutd2WZAQpaZoIkXxbKl64S37PKgOpr
tge7vVioZFp2YW2NAclelyfeuLHQ/wE52dIv
        "]]},
      Annotation[#, "Charting`Private`Tag$18477#1"]& ]}, {}}, {{{}, {}, 
     TagBox[
      {RGBColor[0.368417, 0.506779, 0.709798], AbsoluteThickness[1.6], 
       Opacity[1.], LineBox[CompressedData["
1:eJwV1nk4VN8bAPBhlmQJY5sZO9mzTn3LUue1JSmyZ4uUtZIWopREoQgl+xKp
VCRZQmWQJCSiIkJZsyS7Gdvv/v66z+e55z73nPOe932PtPtpKw92HA7nyobD
/f+ZecWdpHk8fU93Tnr1+sYSo75D6oC9VDA6Xsw/G1i+xNhoqA6XkopGKWqv
KcanlhiZNbGSRKlUJFqjuu9XzyLj5O6AU0uST9C19C9ZXG8XGB0r3on/JCvR
yCnxe9W35xiben4rTEl+ROc+eH5ndf1ldNW8DZgc+4iWQFYjx+Ev4+mjlHcT
xU1o9qPpju8/phjmZ81dxw1bEK+6ktx03yQjaXNV0qjXZ0S3oHJVTo0zyBmN
7DPfv6CUjrAebrlRRk5T9pkJyW70K1BQxW+inzGfUqbcH9ONPN/r9+xc6WPs
9Woe/MLsRg71dfIS3H2MSfySbVXHD5Q35K6io9nL2LXbXCc6shfZPB7+HB7V
xWgrWmVXmO5HrW5rTKJvOyO0adt+TddBNPAtYaLkfBEjv/iV/LN7g+ic7qcf
Qcv5jC8pBni5lkGkLVvz7GV4LmOr1+E3FO0h9NNsu4d/7Q1GEz5CDScwjD4Z
ac7czXqAhHf3kD83jCCXYp5/17Vr0fOi6J6TauPIQ1L7Tq5ZJxonj8fsPzqO
SlZldWrmOpFC4P49ionjyDb0ybpq+ld0X48rZ5A5jpZ/jGuvjX5Ddz7GeDq+
n0BtitmvwoK7UeBg3IyJ8xRKeYEyu0L6UDZXczi/8T+Uf8MpVpg4hPbsvuR8
9cg/RHxy4PeE+RDq9VPZMX3hHyL9ehUXkDKEKF9ujbQ8/YdGSt7aP1YeRgkp
B0yj+GZQ93MZndtmIyhcrnXLRs8MEoirjS8NHUNeqD118uwckrXmv59XMolw
uYtVPbfmUEL+kp773CRKIYj1NuXNIesMn+kBrSnU+NFT4sm3ORR57kyBTPEU
UrRZzfXQmUeujt7CjKd/0Zi3QkEf2wLa09YYaGb6D/neuVzdFr+I4FYaj7Ho
LGJfyO1nPFlEwQ9/BQXsnEVp9o24orpF5KCyEnDTehY1iQkYxs4vIqP9Hunu
t2aRyuP8D6aHl9D68+q6VuYsmnzd0VYnuYxGD+ZcK2qfQ37DSoOlz5no3Mai
srXfAho40s1R+5GJ8Dr9rd7RC8i6K0rt0xATZSimq7vnLaBdzaPBwzQWclj+
8wj3YwHhix/yCUeykGRcSd+04SJKCZHec8F1Bb3hJJ97SV5CtQLUVG2+NRRF
achLzlhG22Mbq41V1tDvr0X+rqXL6BEpaMhy7xq6FvIib0vLMophflP3DVlD
tvFqL2RXlpFdf2JD2hg2/mmTrsphJhp/yje/UrOOpKfPjDbwsBCndIRC/y4c
4OaLi/q9VlCjXoL6FWMc9I7XhB29tIJuHM7aKW6Fg3LCg9S22yuIPb7CxOkE
Dsj0d0OBZSuItT7p9T0TBw6X3o8Ns62iiV7b/M/sbHDrUbK7S/IqaklRUKpp
YYOmyuEslbI1dLN0u6ZrNxuoHFZ1DWpYQ/va9LXXh9ngXCcxpvT7Gqrf5Gyq
t8EG4U2cJ1aYa+hNYLxPhSY7jItWL9XvXkeFNswnL5LY4V1i6Q+bunV0m69Z
OccNDzvHDtxvY2ygyp3iZeZ+eLjjcyzbv20DDR05jVYv4cHtiJfdxsAG0i0U
sLFPxoPUtGTqPA4HY6bOl3la8aB/3cUwSBoHhuFTn4N1CWChtWb01w0Hywu8
AVbCRBAbaQ5v7caBrLj7xoYsEVKCP2+n/cKBuVFpdKEmERqdw/YeGcPBwzuH
szgOEmHag/j08yIOrNRzPlSHE8FhTd3gsAAbFHpr0VRmiHC7yF5ykxkbuPfY
MPAtJDAuyyHzlLEBZ/qvU2e6SXCVN5Rl85oNXjr6ifWPkECjsPNoUi0b4H9E
BlexbYJT10M+EFvZIK+rin5m5ybQLjZKTR5hg5GvUvl9uZugUS08MUaYHXzb
JuMrgznAdvbU5aEz7ECOD0YKkRzwZF75rdcFdqiyIP1NTOSAI8Hu24dD2IHr
s6SZfxEHHPTM6muNZIeCT1ZEhWEOCBKPK3fJZIe/TRXBiYc2g6hCIt7vAzuc
eR/hflqBE9w6CV4hIniQGNpLWqRzQtvzitQ1UTw0s29+GgKcUIM7ZnFRCg9y
EDsT7cAJlnwMK08lPHRX3buad4sTCkffymzWxeLw4lFW9zQn8NlNb73sggf+
9MYfhhVcMLQR8nNnNh6qK29eaarnAoVhq1CNB3g40XVAxrKdCyJxzsJyj/Hw
Xqjd58g4Fzhz+WiyF+EhOL57OUiMGzR/ugXFVOPh1/Vx4edXuaHMoFt+qBcP
xf7c1hRTHpBM5DQrFyZAS5pAcKEdD0jr3+UIpRFgpJ6WbXCcB5wUr4cYShCA
RlWaOBnKAwfP1CYx5AgQUWscXlvGA1EiMWsR2wlgRw4t8ZXZAiMM188mlgRg
lcwIvF3ZArKJXSkNkQQQ7FvWttrMC/RpBzWeWwRQ48C5jQrzglCv4KTFbQIc
c95SwK/FC2n1EVMfE7H5EFSMPL15gZVTdDw+hwBZtsfP837lhVde11Z9qgiQ
c+nEuIY9H9wcUJ3y+EMAjZrNy5EufNDScGFw0yQBagj5xP5jfHCLN+/7o78E
GIgdkor154Ozu+nveuYIIHHfxf5PNB90zGb+kV4nYP+1qM95wwdWYTJXpclE
uMOzPYssww+vK559XNtJBBmrL898FPnh0/6UBUMdIhQn+VfWqPFD5KVfXpF6
RGiTLOz00+WH8JNkRZI+EbZoyXM12/DDvTywGjQlwk07SlB4JD/UbdKSkXAi
wrXsVcv5SX6w4afPPbhEhEMaFWdU5vhhcU1EMvYyESRqzyW4M/nhOv/b8XOh
RKj6Pd7WRiRDWE6wtw6WV7Ny3RaFEmTwT36n/uwmEdwLyg56HiLDf2UdQeKp
RNCv9DPtKiHD6VfxOMtSbD77lX14q8gw06obMVNGhN4fw1F7a8iQ+c61L+4V
EYJWnRtLW8hgWxgt1lBFhBfIzCRhmAyXVV2mKLVEkGpQMN4vIgBdx+2NHD4R
AdcxAG8uCsCVXqdMiyEiRPypzrkYJgDeZaNPmoeJsBmXya4dJQD9cePHjUeJ
QFZ1qC+7JwAtWfVTmuNEkItsNyl6IQBPIejK9DQR9uvWmeeOCMDIzXH6OosI
dx88cI6yEgSpAAunQF4SUKrC3u51EASuzE0vn/GRIKPNVYLoJghdI7nTffwk
eLQmOhB2ShBEbivJI0ESVNgnHrsUJQiJqqXPRygk6OW67utXLQjt+ybTOqRJ
IH/eM8hGWQi2HI3eUNcigapOv3W2hhA41h5ZEKSTYDvusPr4f0LwLCPIcBmz
QYzpSKihEEQ5Wk1V7iDBkbxtNs+chSAw3DpVSZsESZ2z6uxxQlAWzOfyGpEg
M+0E18F7QiATEed5A0iQ5zY0kpwuBCSWcY+FPgleTn7NVM0Xgrd/5zn7DEjQ
SqjkcqgVgodrPg9GjUlA3BE6WjQnBOluauUvzEjAvbJUx2IKwRohfMX9AAnI
tf5ZxjhhCJcVqhY4SAKpg+62PdzC4L/bhuFvTgI9D+N3JHlhUPCubqNYkuD8
Pa5sl8PCkBt0QUrGjgRDC8l2XG+Foeq+aruUKwly9ennfr4TBotTX78UYXaN
bY0rahKGT5KXd+x2I8GPrcSP1l3CYK/bI2N9lATt1md1M+aE4VbzRs2JYySo
Lj4gpaosAux5v6UsvUgQsjaqt6EhArrqYo0NmLVNwx3ad4qA16LIkI43CUoH
Ku8EGItASrtMqIQPCZ7yKhCr3UQAdQ67d/iSIPkU27h5sgislf0emz9FApvK
DJJ0lgjkrqn4Wvlh6yfukp3LE4G0Y0tnn2O+neHnnPxSBGTzcyXdT5Mgormn
tf+TCHCIMQkV/lj8RC5MFHeKQAQnx+/NZ0iw4U7miOgRgerJDAtHzBdZ+/QV
/4hAXVvjwCJmf6XyEn8CBboZm1gS50igFmDZZsBFAaqfykUPzBM1k5OCZAo4
T2befYrZ87CsfKUkBfIe1SVpnCeBS2R8CpsuBdSuSq2qBJCA1qFS1qFPgaDj
3457Ye6S+ND+cB8Fmqp8T+dgtilf49xvR4Gb0x5+/IEk2D/se/nOGQqQ0pc1
fmHee1m2wCiIAs9O3h/mu4CtR6j3x+IVCuh+6T2EMOsYH9zlFEOBs6WL5imY
//tJ9OK5S4GkyXeDdZi1AqrvMVIpsFmTSJ/ErPxQfU72MQX++1pF0A3C8mH3
mPS3QgrQ3lOi3TDLfL1/KKqUApyDb5sjMNOI5OeTtRRQ9c6P+4iZy2Peu6yX
AtvjXbcZBZOAY60g2WuQAhPI5a0rZsI9jwbqOAWiyVsFL2Jerf8me2WJAgZL
DOFnmJed46w01imQm3Wyvhbz/LxJ2G8CFWoSE3S/Y57cWtm3l0yFuISJ6HXM
Y2/O8DApVJhznHXnu4idXxtlvWeSVOhhCm6Wxjww+dvXRZ4KKuE6lzUw90ak
p/KqUuGDjWnNHsxdYjaNtXQqgLBChxnmzlLupXM6VDhVWVFuj7ntwHs5eX0q
qF/6fcIdc8vQZZsuEyoMDUbOncDcGPJf+E1zKpg13jI/j7lecLpYz5YK46Zt
ly9hril4PPDXiQoj3/+7Fob5jZEbb447FaLU7zvfwFzRS9lj7UOFLudJnpuY
S8+3nyT6U8HzNSspBvML7pvprwKpUL/4ZDkWc0GeQZPPZWw+XF3025jz9VaW
RSOogPa6m/7/fV5niULrTSr4m8jp3MJ8/+RJu6sJ2H7g1khRmDMIcte1UqhQ
+Kr+RTjmlIyfJUNZVJgi2O+6gjlxe9LvpIdUYPsWm3UBc3yLOb9pARVMThkM
ncYce3wTrLykwhv3g5xemG+uMvwKK6mQlHeD3wXzjcSgTNcaKny78J5lifna
Ns0W/g9UGAgaaDDGfKX+D+vdJypIZBQG7sJ80TlXKbCTCnfV2LmUMQfOOx5W
7KGC97eXETTMfltbymLGqBBYc0FlGYu375uIoT3T2HrJWo7DmD1tdgvMLFDh
dWrimXbMRyKe+9viacDumOzyCLOjmFf2Jk4aqId30eMw25VKtlby0WD+HX4x
ELP5ULyKhAQNjl6w1jfE3KIy1Om8lQabFV2fK2E2O7fzSroyDcTTOdV4Me9j
72uj7KSBbv53r+/YeTeQUgkUOESDAJND350x13hdkbSyo0G44bGJ/+cPKmpv
jHemwfHcnSI0zHp7gkS3+NBAK6GgogPLtx3O72s4rtFgYsRjux7m0gcUX5Mo
GmSPyFEE/5+fEycEbtymgfKtZ5QJLN/VLpI98ek0GLMNO5uEWTHFlWu9hAZF
Iglpv7F6IdbJtJ0bpkGwVo6RJVZv0kQPbmhO0uC2Av8eUczUY/fz/WdpUKXI
chnC6pPw7N6VqXUabOW/J3AeMx9f4v0xEVFIU/DyjD5LAvwBtYmfpqKQKjq4
LQarl9fuhiWKHRKFY8Xsnfsw43o6dzvZicIA/vdTAuZVn0vxXe6iULhddjwY
q7eLkY07Oi6JgmCBf7UjVo/H37lfbSwUhTNjMzqLJ0ggmdDle7tUFJQzyJbZ
mG2OmNvavBYFG8vyEBPM1cvaygONolCSYipyD6v/d1T5O5cGRaF087eTclh/
0E1mKCjQxOC4cYSmqCcJYnzFPl+/IQaqpc4Nrli/qt15p9IsVgx691/rnjyC
zYfAkcefKAbkC/tEgjG7Zc8FZeaIwYKhtlCcC9bfO5tkyt6IQZK83LZiJxL8
3B0cODQrBhtqRw+12mP7z/9N3NBVHOJe6xT4W5BgJHbk2j0PcagbXcidwvpr
JufS6OgJcTApC/vng5mbQHkZEyQOexRHE9ywfjy+6LD3W4I4vOLqYRlj/fth
708/n3pxiI0fbZ7Zi8Uvf5gRpyQB0RaKt9t2k4ATLRztnZOA8dqkl3VKJAjS
V+QoZ0nAZ0WdDE7MI4ZOz+PYJMH1pGe/pSIJ6vbVsgx4JaFW0f58nzyWX1ax
d58oS0Km4/mRaVmsP3nIvQ88Kglv1owc5sWx8x5jq8j/WRL+bunruIHdl0ym
HJdkbKVgcLGqY2KRCF11x9kct0lDjiLny9Q3RCiLqj8itSANPldunGRi909P
YsBAa6sMLDUtr+ftIsKxs5fKuNNk4bWdl0P5DAHUvVRaDxzdCt8LK+535RPg
M3kbV4C2HPgM+ja8tyPA6+fX0rfh5cFChc9qdBMBLrEpH2r5KQ+cav2TF1/g
gbP34j6/UgVwdc+4Lu+Ah+FH0onZIYoQ+jXuaRkJD4mKVEKlrRK8mYXouAJ2
iE/z/HBUShlem49wLNuzg2OiSyv3qDLcc9oa+p3ADstGD5nZ1Spg3evcm/mU
DQaHDYLqIrdBisvCf3ft2CB3t6bop6OqUORWrfFhBQeF1wP4vVTVwHD+mo33
YxxE2h4zwy+ogXZiOaja4mBHb86TyE/qkMpOeaLH3EApSumFn8w0wFyIc5eJ
7QYKrYlNMavUAC2dC4k7Hq6jg6K2D5u2akKFUpsRhbWG9P0+OPFHa8LVQ/7t
Es5rKFvMfWvLgiZIXM+RLH25ira+e5xk7qQFJjwzBk7CqyhetU75S7UW5Huu
63y9soI85wjtH5XpYLbSff90Lwu5F89KRcfR4cce7cOf9rLQyWvWq/sT6JBm
n+u1w4iFAqxLv3PfpcPUAYGMTH0WiloIuB2fRAcnPfJ5Pz0Weq7NXEnOpMPf
F08G+LVYiFm78e3RMzqIbj1W6CrOQvFfuGPrP9Bhf/RDcZF5Jkp7cMr7xkc6
2OJD28JnmOjB+VbDfc10MLaIzP/3l4nKheNZza10eHNfsbHpDxP1Ogp4d3yl
g2Vk8/ur/UykMEg1/D1Ih/K1gNdzTUykUXpRIm+YDmPjr2rdG5lI53oP02MU
G/9q11T7eyY6oJD54s84HbblsUpe1DDR2RNSEjMzdEi0TMX5lzNRiF4Y8+Uc
HQ41T2gMlDDRdZ7fnecX6LB0OOLGoWImSil6cGt5mQ6x0rdyNAuYKPcqwauK
RYc13hXP3CdM9MzSwyBkFfs+uNRS4DETlco0iO9Zp8OqZsXRiDwmqp6TZ25s
0MGae1PyQg4T/Q+eB79g
        "]]},
      Annotation[#, "Charting`Private`Tag$18530#1"]& ]}, {}}, {{{}, {}, 
     TagBox[
      {RGBColor[0.368417, 0.506779, 0.709798], AbsoluteThickness[1.6], 
       Opacity[1.], LineBox[CompressedData["
1:eJwV1nc8VW8cB/DrzkLFJfsOIpu4SvTL+aoQSTIzsneZ0aJUKiM7IcqKIpWs
inCRsjfZUUYlsrfyO/11Xu/Xc855znlez/P5foXtPA0csRgMxoYFg/l3fXzd
jqjgkKw28pu19O/WFrOmk65rSr+CGJ/9weNavMXc+lQRRKeHIi8E6eVi57aY
jysjaAT6Q2Tsnil7XM9f5vnDfu4rtBzE7ZPyknLRH2bnhkvcLK0EuVN78blK
wAaTNPBNfJpWj3ArreOVjq0weyvL/aZ+1CNNZs/yOHErzOdPEz/8ym9AFKrd
zipVLzP1fPSsJ482IaMHBrW11JeZ8dtL4787tyKDLifh4ZElJvlRHXaupwNJ
ImvdTjm9wExvSPX+RetDljD7i3MOzzAXE4ulhsP7kC4NJ7+3Vb+Zms6Nox1r
qJ9VuOlp/mZO4VaMSzv7kfZfz+e4T08zDx7WUw0NHkSCJXSfzpz/xWzL28SK
zwwjDxwYRSrl35mBDTI6CtajSAx2scDg/QgzO//t3twHo8j2t0+nJU+NMDsS
j+DEmkYR9WfCpj8/DTNFnc+U8amMIc8p7VE1Al+YDbjbchiucWT/XaMSgeZ+
Js/hAXLrpwmkvstC6ohFF/NVXujAeblJ5GGA8FawdCVzkjwZrmM7iYR0dQ8X
x5YzxS/qqEnETSI3lI5Ok9pLmWn/saWPrk0iJjXbu54YFzNj68OdzD/+QrQq
e9583MxkXhyNmtOynEZydFMzHVyzkFS2xiBOjVlE4TAh7EtaPeKMtD+c8llA
VlU2vz6wH0YwGculA/cWkL13xwsrpoaRRLzQYEPmAjLpk8P6RnUEqat3ouZ8
XkDim+p1c6tHEAmjzQxH1UVkfWvqZlnrV+SHi/iLLyxLiA3DfjP/yyjiFnut
oi16GXGpSuVIav+OeIxLjha9WkOKX7CWfeOdQUas+rZV1a8h5cJFV+4aziCG
vSFyzWNrSGVaBzIfOYMcbPx+ZVxgHZHTkzsfg51FcPlZHDzB60iXoK/TpUuz
SGKAsNol6w2kmsmRpWg5h1Rx8T9U4fiDXLI7bC5DXkBYhW+LDx/EgFRnkePE
/mWk7r8Y+esaGIivoS9snlhG7p5JUaYYYGD2gXQ1xm4ZwUa/07I4h4Fn4/Pn
2iKWkfW/U849jzEQdDioL2ZsGfk1aJzdimUBd2a34ovIFaQpUVyysokFhC+K
XS3sXkUiORql0m1woBd8Ts1XcQMpUaYU63ngwC9V2b1PYwMZs/JENv1xIDe4
SZM120AOveQyMk3AwZvUeaO0wA3kh7bltR0tOIjMSGp727iBHA2abr1yCA/3
a3EeJTabyOrSLj8DHgL4meZpX7z+B7EbMGLimojg7RiyzhW+hbAmf3X37kPt
ReI4kbyFFJh7CA1PEKGlRKbT9/kWgusPvlLKQoLeS7yxaXVbSGZvKcNbmQTJ
lllUWSwGJrrp2V8ySHCNrUX19X8YcGubii65sg1M+zdScS8x4P3xtp2nOCt8
m0qgkQJYgDqmSVxmsMLbWK7A0pss0Ijd/jwAWMGBY9cB12AWEIOIuVAzVuh3
0it5F8sCfaUPbmTeY4V6/yf+9BwWUH/9NKVvhhXIF9/y83SzAGdyXf/Rd2zg
319jWiCJhXwvdkM+7R0g/eQ7j+snLDQlcV15abIDxDWqHb0bsTBRI5B6xGEH
sH0sUfRrw4IAv+Sv84E7YCOz39izHwu3qzSCqop3wKQ2l4TcbyyYkAML3UR2
woTaV8k+bhysF85xlW/shJPPhoz+WOEg3f/c5D5TDujr6R08+B0H+yq3rwaf
5QC3rftPVyZxUInPJgzbc4BYeZpq4W8cjESM0SO8OMDzhXgjfRkH1LSzpj9D
OYC2Vt3ajcdDUs2pmvQyDnAwEPPMEcZD7A6lFLIIJ9x2TRkkmuHhVurm6cUp
TtBsWxwgM/Ggv++dt/QCJ0SK6gcSq/FArboQY7fGCWfSBaJXavBQ+m2yrY1A
hl2z0iwdDXiYF+s79ZJKhpUnSoYun/Fg96L4pJM+GXYfKVQXmsaDeomHdm8h
Ge44tRq+5CPATh0p112lZKjYPIs3ECTAYP94iGYlGb7Y8pgtUghwedOyrqiJ
DIcKApcU9hDgNXJCK2acDLaJx8VjZAlA/ySuocPLBVmhXJ0j6gTAdI5A2VUu
8FjdKdPmQoDbPyvSr97kApZ+Wr71OQJsxzzGqoRwwZJQbs6UOwHIsmY1xQ+4
4CHbi82/PgQQC27XynvNBeUallaEawTQOVStlzHBBb/UHHOToglw/8kTyxAD
bqjsUJpfKCYAX+nNck0zbrAuzHTZ/44Aj9qsqQQbbhDqvnDPt5QAT/8Ijtx0
5wabLz8Gf1UQ4J1pnL1/CDcM9UwPVdSi/8t2x82jghuytjXVr/QSYK+v02Uj
qd1g6XInvHKNALKqw4ap+3bD7T+vfiRuEEAJc0Z+8sBueIktc/P8Q4Aj4doT
gUd3gz3p/DgPCxGsMmWMci13Q0GKTc+pbUSI75qXx0bthuebHmVuPEQg7A/8
nrewG5YePm/XVSAC+8ZK9frabjh67LfqlCIRyFVeKRoYHrAOKZwJVSIC/aSd
8QA7D7wIPwSVykT4z1HjA3EvD3QTrR/xqRHB9wFb6tkzPFBZJKJ8RYcIY0sJ
JmzlPGApsv8aix0RMtQZF4Y+8AB8GOoNsyeCdURLVF4DD+hpLVqQHYnQL0qo
N+zlgcykh0OCLkRoN/Q59GiBBzLi2uf5PIhQka9Ll5XiBReH1ZtlV4iQ4M4y
qZfACzGvPSfyo4hgVPKIKJzCC3imSio2Bv1+wsE9C5m8gPzceHo6lgiRjzws
Ewp4QXw3f/ZkHBFuNw60DDfzwoM8k5htSUTwknxT6IXngwHTYZalJ0TQGXe7
FuvNB60Z+v8lviGC5rU9L45d5oN20sLnvLdEOLJ7sH/5Oh/4N5fPf3xHBFWN
kwctwvlgzbkjf7qUCFJZ8gt7nvFBcdyyqzSTCGyOiy7Fg3xwJvhpqk0tEZrG
rhn1avHDE/334+8+E6Eu4EBQmB4/dDyXC8voIUIN90z+f8b8gCxHt4T1EqHs
mM2udDt+4L7aqGraT4QXmUcaXK/xAyUvpnR4iAgRDiTYKOCH/IIV+usxIuiN
RUtTqQKQaipSaDSHzic91mUpKgAzlQ8ZpHkinLigfD1ZSgBca2WT3qE+jv3S
xqcsAPPZNkJ8i+j/0aUvcukLQDSzgdSwTIT9lh8rt90SAG//lV3rG0QQ6loz
XhgXgNPFppejCCRIEjy5pTAlAA5IAI5OJAG/fVq217wAlHwNDc1DzTOvuTH9
VwBYhwZDGkkk4OCIS/vBKwiC6vmOK9tJgNOV+zWkLQj1FkrCtJ0kmPxgd6Pu
pSBwYgw7C3aTgBbT6xZZJAhNfCoesjwkMLLSMzZ6LwhX7t2deoq6YlVFaqRO
ELSm1OPjeUkQK8vZtTIqCHeO3C1w4SfBoQSmuLiAEHyZ/v2qV4gEXg77ydN0
ITi1kfdZnUKCpwq5mwXiQrBI1pzOQc3RFN+utl8Ielne/7xIJcEYxsPfRF8I
8jzlGXg6CcLdhFrv3BWC2fWv6VMiJKhSji05ESEEBgeitmvsIcEyflsmZ5wQ
nOXYcnuE2iZ14fLjdCHYL9pOOS5KAqWuBpHiMiGAzWbj+2IkGDp85eLYvBCw
/hbMWBMnAZltxub5mhB8DVleVJcgwfFehxNeGArY15N0Q1EX+OjTN3dQIELZ
YvtuSRLcfSbewCVJAdHk4A66FAnkOD9TjlpT4ONQtDSrDAkmIiZuPXCkwCuV
eh0E9WPWle/fz1HgYqFRwgXU7Hi+gvDLFLA2sS3tQz25bKb5OYYCQo/EDjyS
JUHGBbdciUQKWHk3NzegNpu9yuGfQoFv+e/iV1HX/Uzup+VSwDfsRMVpORJk
DQ55uNZQQDpsxnsdtaXZ7873DRToHlVPF5EnAffnvwd3tlOgLbuQoIP6VisN
VzhEAf+QIc941DbVtgmby+j4ZMxnsX0k4EN8NvX+UGCAV7JMC3Xr+1u26Tgq
nBp61u+CWq34ibQmBxVOBqrWZKMWyh5nRklSodb1rQlNgQRdosui3+Sp8OND
NMch1PfSiWFKB6hwN5hIMkG9niRu1HeECk93PMoNRV3Ae7BEWpsK/H5Z5hmo
XeOOU6+fooJFNPV4KereCNcfIpZUuLAoP/IddTTr1ZN+dlTQDs+79we1VnBY
Qa0LFewvul8iK5LgzY3cgPN+VNDN9+RURe3+5/3XCn8qSGEfVuqiFr3apMl5
iwo9WQ35VqjvX5jmeBNJBaWqHZY3UOvM/vHb9oAKE7MsPNGose47B8yTqdA7
+oErFbWXk3zW1jMqGLhcGCxFLTGKsBq8okKal3p2Lepha33PzCIqCEmllHSi
1jPzVtGuooJ0eNWrn6iJn2+mJNdSYdXL6f4C6nKDWNzvZirUBJowN1H7tma4
QBcV8HsxDAKDBDK6hc2x/VT4Htb+mx31WN0HxfERdD2jDi5woU7W6EpQ/k4F
cmsGCKA2qB7bDJ2mAnfqtR4aalZkyXZwgQqPdx14J4r6srrEtjfrVIgJlFOS
RD1x1OJVFAsNStRNB2RQG2lGGrluo8EGXvWVPOrq41XrR3bRIInf5qUC6n0n
FtOEeGhw09ugTxF1yklxrWUhGiSmPVRkoGbXN59u3UMDtqHykn/jVw0i7udI
0eDelqbnv+d/GFWqBCnQID+ozPDf+01MF4YtD9JAMiTL+d/8NWZ77x5AaMDX
GpIrgVrR0kyGQ5MGpyumaP++P80qvOOnLg0KrU0/UlHvtGVe/mBIAxtbvUd8
qAPs56mPzWnAxWOaxYn6l6PYx4u2NLD1Wx7Zjtrc5cw5fRcasAjln2JBXed2
j1PKkwZ7dNnmV9D1P+Be8RZ3kQbp0yF106gzPefODgXQ4Gzky85vqMk+ovi3
QTTws9vk6kF9w9f0eXQYuj7HVkMbUFteKV8+mkiDwyMY/jzUDf6zjyipNLCI
5WSkoT54fc/RlSwamBzruf1vf3EHhUY9L6SBY8uddg/Ut+6U7b9dSoPwL57N
lqhng2cGzlbRgGHNidNB3RRuLMHZSgMn+ysUEdSqUSEtk900EHRWw+1AnR3z
3rdmkAayg29FV9DzcTteuOrSJA1anKuE6lFT25ZlZrB0mPWd/m2P2vg0B8aS
SIePLTyVx1GHd0h21m2nw43oL20y/85rl+WVDA465OMOFs6j5/1zX/VHYyod
fC4Fh/ih3mExmFgtTIdkaUEHI9THBpfOyYvRYb+2SJAi6oIvEuTtMqjFPCOm
0LyJHI20KlOhw6rJvhFT1FrT5isixnToVng9wYbmVwp3UGfgGTrYuyTiRtC8
WzyUmzdoQYeaQz+8C1GnhW04x9vRwcjo4rEzqNfFH/Vu96KDQat680M0T1/Y
DZXMhtGhSPJM0yaaz9gwQvzJSDqE33iu+An1mXxZn+cxdPiSJTIXiZqAuS7l
kIjObyx1mYra6jE1uScLvZ9CLt2P5j1Hr3VARSUdrg6pumig9cJpK/iMYA0d
yszbbuJRl+19rXS5lg5/WvHr1XvR/PLDTCu00MG9cZikhrqanH42a4AOyp32
mTJo/fE9+U0tfJkOqU1/lP/Vs95qBxZzGWHo0lC+tILWw1n1foFr8sKQFHW0
PRs1qeqUUpqiMPh5++SYoT7AVHWeOCgM+PvO3SVofY17z9HsoyEM5Jvze3wF
SXCqqCzxnpUwqKVzDrXxkeBTFve+8mhhuMqTVi3DRYIvomHaI/eFYS65xquF
TIKlJ1t2uARhUDFUeuqJWjRj8oH2Y2F4prgr+zUnuh9TKje6c4RBPMNqlywH
mv8J52t/VwvDWOF/Obt2kKA4pMaKviQMaWnnf1xD+49snUa+4FVh2Ezm7Cah
TmLv6JjeEIaZ7t7DMWj/ciN6WPM9VgQWCwXvZOBJoJu4LmfCIQJRZ4IXKrAk
+PZs39Y9aRHQ4ppOGP5LhJ21j1JXbEVgRkFMqRrtj5wIfiMtLSKAz7WroowT
QYBW37PRLgJBtbXE+2g/1nKQ0irRLQJzo7smSagPnP9YfmtABKpcFO7NfiMC
sXN38oEfIiDtyK5WPkKErLQ3xikse+Cs+YnEY4NoP31otcFdaQ+YNwTlsHcS
wd7Hv5g9aQ9sf/JWOhLtL+WdpVt0bUXho3GG4f0HRGgly7D5qYhBppxNDhnt
t9+/upUsg9sL6S2L4/PyRPBnkdJvGtoLtzvVEroWCcA6ePW4R5E4zM3ovk96
S4Dxp8JxqQESMDXa84A3gABxEvz4EmNJyOyaYzdTIUB0klOtLV0Kcjn6OU+t
4cE87mwL+3cpoO3z75MrwcPqsay11AppoN8oL7H0wcPo+JHL1cEyYO+2wm8m
j4eMwwqCzbaywC84+mJiHAcv7/hxOsvKgfIZUW1mGg6Cje1P4JbkII6MLEZZ
4mD/YHpOcLM8iJwyb9cn4yBRMvll84l9EPqXdG64CQuBlRGJJ0r2QXK7Ej7u
JhZOChpnNYgqAMlJ2eSdMhbUPWotOEMVQJRuF788zwKpQnaiTUsKYCJxNT4z
mwVEPzyL17NQBEyi1/kwexaIlq2W6qhQhBtNxy5R6CzgtIBvr5diAH3pa65V
Dwbs8ufpoVEM4Do+Lzh5HwPnbxlu6sQw4IHVp/HyWAz4GRb1sN9nwA3K3Xcx
MRgIWfKLjI5nQJVo12WVKAzah61tJDxmAMePdYfQMAysVW19fprLgKWNuWmp
mxiI7mCPqKllQLaZ8GdfDwwkPXF3uVvPgBfXRqu13THwxLfl6PFGBlwKnHxH
PY+BNzzR640tDLjY3l5Z54qBQXMul85uBoxo6APFEQPio/xHv40y4FilBabO
AgP7iq5SM8cZ4BaVc+uxOQZU7wysOX5nwOxpp50XzDCgK/749c9JBjz+c+AI
1RQDPufo1Lk5BuS/CBD0M8BAwH831woWGHBtOPSnzmkM3Nnxrct3iQFTvgJV
dH0MJOY9ube6yoBtX1vDm05iIOMG3rl0nQHnKtduZOhiIPe045GATQYMceVf
v3wCA0UinyhqfxlQZ7F6R08HAxULe9e2thiA5e2IF9XGwP+4aHp+
        "]]},
      Annotation[#, "Charting`Private`Tag$18583#1"]& ]}, {}}, {{{}, {}, 
     TagBox[
      {RGBColor[0.368417, 0.506779, 0.709798], AbsoluteThickness[1.6], 
       Opacity[1.], LineBox[CompressedData["
1:eJwV13k8VU8bAHDudY+IbD/7dhe7kK6E4jwo2ZOIEIUopBSiTa9kixJCllCU
QihLVC5FZC9kl6wRLfYt3umv+/l+zp0zz8yceZ4ZivNZy5MEJiam08xMTP9+
0645Y6quKTq2fY/tNzeJVTXtZFMbciAeViQe59JLrNr8UHmDTI7AA4XZWn8V
E6vSqqIlSeT7+AEB2rkgD2KVl7bfmSXJp7jDwyFVvy5CVfvaqfjfkuX4dFN2
T+Qr5irWvmHZGcmPeEW4XteE4iaju+qt3/T3j3iTk+CukckNxrPHSe9/FDXg
kvnurZScDYb5eXOnKf0mPFg7zNxdeoORwFaRMOHeimdRWfPZaH8ZvKn1hD9d
n/EL/mPJTgprjMyGdJ8fkj14d+XA3Fb3JcZ8UonC16gefHu424lx2SWGgXvj
yOeVHlxg34ka4uQiY5q4ZF3R3ouzVsYtkrwWGRra5loRYf343lckFgm/BUZb
wTpB9tdXfDRFM9U8bo4R1LDdWNVpBJ8rs0irWv3FeF4Q0eelPIXLcEZXs/4a
ZkzxTkUZn5jCh33Ir4rihhmy/sY6cvFTeDJ/cXCBxjAjY+/WzJGVKfzOSBp7
9o1vjNiPUW52tT/w2VcX958RH2L4j9z5c8BhBie0/bqlU9XLSN/aeINn/29c
ZuYsUQRvY7jjn+5Pn5/DG2d+Svz3OgdnerhY0XdrDj/7pcP9yK58PIlFrL8h
aw4Pvf1m53hnIV7/0U3i6Zc53PX4vQ9FBiW4nNX6w5Na8zjvgctfv/BU4t9P
yeYNMi/gIbH27lhOHe4Re7WyLWYRj/qeI2Ah0YF7j8mPFD9fwR00KBzLr7/h
Q449W6o/ruB/Eqh9kmvf8MPd4crNoyt48OGDJtxaw7hG40TgmMgqfjSxeNWk
bBgnFmVzC4St4stMg/NqBSN40hWKzkWnNRwTYjHfjB/Dq/mE72ty/8Xrglzb
FjQncXZKiOxXDSboaGDhCZv/hdfvvatybT8T2OrkTbLx/sZDbR/sFrdkApuS
kKy38r9xQsyrA/aeTMBLFfCasf2Nr25Mu3elMYHxVzHyudLf+I9+65xWAjP0
7gyu5fb+gzclycpXNTGDMsXfZUfbLH6bu1Eh8zgRavews2i6LODlu8VLzL2J
sCOvfNQ3YAEfdTyLr18mQvthQYP06AV8Tz6flU0iERxTU5sYZQv4dyOHq5wt
RFBfry5U3bqI69+YaQ3cwwIC4hud488X8eUFLj9LARJ43j3XQJhawp37rBjE
JgwOXT+pr7BzFWdP+XbGpweDhd96TxX1V/EXdt5iX8cx0MkwfCRptYoTe8MC
K5hZweOQU/BXv1U8q7uC7rObFY70zqlUvVrFxzvJOYMPWUHCKEiTa+8a7tE2
HVMeuAWMzfK5VTXXcZ/aEOezsuwQMooNfuDawCVGDbBFOju8CO9x/SS2gTcS
2J5dAXZoTGu++Fl+A5eG6D8RR9mBSZ/P6ZX+Bt5Tce961i12aPjltM53cQPX
LXz8oOcXO2gETmVz92/gPCn1vfqvtoKVofLSwfRNvOgcx2EhI07wF9QjKoQy
QVMyX2D+EU4I1f2ezh3FBOM1Iul6rpzQP3Izc/YuE4gIy//wCkLP2fSGc9C6
hVTvv1Fdwgl2mDJjsJgJjvAGvfSgboPLPRXYhWEmWH35h+/t2jYYVPQXPKLF
DJmXPad22HDDiW8Rv98OMMOOKrblsGPcQOv7/Xf/MDNUseSQvrpww63hH28a
xplhKHqUHH2OG8YsF20bfjGDRMYxm8kIbii8YmX8kJkAyTUHazLfcAN9womv
TIoAsZxqD3ipPMC45/ntxikCBKevH5qf5oHgsgYPygQBLHa88lGc44HAU/cF
OqYIIFF94a7zCg8snQ4XCPlJgIrhqbY2Ei9EHx8V7l8gwKx0z8F8CV5Q1Nh2
3IuFCM55JWZuFrywbGDiw0Uhgm65t1H3S14YWzJJ9LQlAlP7ELy5xAdvWt/x
dTGIEDJZmXnpf3zQSXAbUn5PBDamNIJmOB+Iy1Yxh3wgAq/S0ZqSe3zw3onN
WKaZCNJhnw4UFPLBXFiOlEkvEYz3vDN/OM4HLhzNyYLzRIh79Mgh3PI/cBJm
Zq6XZgEZX7cAKwV+iOR8WTD2PxZQ0vp6OH0HP4RGVhb5hLCAGpOtypQ6P6g0
RVauhbKAXpTReJA+PzQnHvzLFsUCjlnbrXId+EHI7Y0qVwILJHTMqhDu8IPr
3MuQt09ZgLQraKJgjh90R0qEXrSywOhC4pGtbwWgyoPHRgvtk4e69AsD7wWA
7ubDGyREAqfoljsFDQJQZn2ms1qEBL1SpI+HuwVgd7/nRV1JEnw6fH5P6pwA
XOF5flBejgSVRaZkJQVBCDAyP5uqSYLEM8xT5omCcGAtQVbYngTGYx5XY32E
4PKBZJOCJBIYXKXl7QsQgpObivwXk0mgx9/fu3hNCJQNHupqp5JAa7+Zhn2U
EFyZN66rSSeBQrbKHO2JEMhw1WdWPSbB1pPzp0r6hUD0R/95r2ISNI1eteo+
IAy+qwy7lBYS1F9RvxFpLgy1dpweqm0kqPnvV9Fea2EYr7dYq/1Egjf7jnNl
OgtDBu3Mk6kOEuRl6TWcvioMhilvcWofCaJdWWHthTDIDDzYazJBAvPRGEUJ
CRHIBJusyA3Un+Joh4OUCNy4diygd5MEJhd2X0tREAFaboWQPDMGhoTBNqHd
IuCFa1S/I2KgR1b057MQgQ8D9jUTWzDY5VBbtSVYBNjzHius8GIg1rFiPTeG
ng9TRXVkMEgWNdtUnRaBt0Vfak/JYiDskpFzblYEAhfXD8XKYSAwa7A2syEC
zFmyPMMKGHBzx2d8FxSFgebovb4qGBBNlX8MGIlCW9CWdhcNDKbeO1+vzxcF
I3X2/b5GGEje7fa4XSwK52l6ybHGGFg5mltbvRYFLaJlSYEJBpXLmgpD9aJw
VXYWHzfDIFaJp2NpRBTOTA2/3meJwZ5EhqysiBgojx6crbPDIMpDrPVmqBi8
XDp0bNoDg+rdseUm0WKgo+zQMeqJwSLLliyeeDHY1cMp1++FwfH0uYC0TDFQ
IFBO1XljoNbRQC15IwZ7qjeOxZzHYEA70H90VgwW73eWTgdioMzzRVzfSRz2
iFDK2sMwGI8eD753Uhywl7KDyeEYpLEvTUx4isOAZozwiQgMOFiEXkQFiMMn
/pjWqUg0/sWjBl/uikOdToDBXDQG2f0D3qdrxEFWzritOw7Nf84Y4468BIxk
ZnxYeYBBh9Si1LCKBFwwO3IuKx2DW5lYpJq6BGzfIaFjnoHBarKsVY+eBMx7
fziQnolBd/Tp71QHCfhicY+8OwuDuAsz3KW3JSDLScJC5ykG7PjCif45CegT
j+rKf4FBgK7cltJVCcg+7vrd6CUaj7798zvMkqB/UHjLGPI7w+pVPS5JkL5t
4S9UgsEly+i4pwqSIPDMRdy3DIMfJ6Vr/U9IQlWfK/fmawyaoqzleFolQWzJ
28i9BgOtO+EtU52S4N0/oTuOnHP3tW9NvyTwNRjbudZiEJJAqb44JQlttj3T
xz5gING2uP0XgQw8UxZPDOox+NLzrtZaggwJkoeHfzZicGDGbolqTQab50xj
aZ8xePDfjfYgWzJcym5nZmrHYH5PbkG/PRnGHjVYn0DOiFxzT3Amw/eh6SxK
B5ov2dRutnNk4P/iOZ3UiUGe80D570jUPrg02LkbA0IkKcHsNhnuR+UavEK2
LVI6/+wuGQTlaw05UZ0mMV1TcE0iQ0yRGFsJsmOaREpXNhnE6aaha73o++92
ulJZRQaanOEn1wEM3DbDbEVryOAX5fTsOfIbmUK1gDoy5OyxqV9CPu3HNKPa
QoY50+iOsEE037yZx7L7yDBaeFsz/SsGvmbDOlGLZFBoGovJ/YZBgy+76OQK
mh/1qe+TyOTUnUv7/5KBbcYwSnYYg+ap4IJNIgXiuHJLM5BlwmnkCzwUuCLJ
mR05gr6Pd67MdtspkGrciWuPYfBbt1fkqgoFBq7P8JxBZq0+qJaxkwKvTdVM
U5HVGVru4xoU8PsYubqMHP+au/n8fgpw+vw1yEXnlDyt0PF7hhSwyVdy+YL8
vnxt85UJBRTVCFNMExjMlo3v3DxEgbmnrRpWyAeL3yTdcqQAbd/FkTlkN/rO
F89PUGBMxOCYyHcMrr140vjJlQLun2n7ADmvMHZD0JMCvj+17SKR2fNPuWZd
RPHl6RYKTmLwIfu/HW9jKKDXlbFfcAqDQalIo6E4Cnwa/PZSDXnh0aYzMZEC
74PH4w4hSz2cumeURgFhzPlZBHLwg6q1zqcUoBZu15xDThZX51/Jo4CFX4I2
xw8MilJzlcUKKeDhva1UCnkoOeGEcykFbmqZsFgh6yR61f18R4E+0lfxPOQj
AsNDPB/Q+6wfNlQhn7lns6r2kQJhu4pnOpBT4/SULrdSILR3KHENuZj3lcGD
zxRoaY+Q3DaNQeNdpePVnRQorEuTICOv3hGKY+2nwKPDlBA9ZF6u23kKX9H8
j4j/sESWv038YDZMARaH9AZnZNuon8tx3ynQZmg0fx25JLzGkbxAgRj13pVS
5BzjRqGwZQrMlAUp1SAnc3z+PLNGgdVtATVtyNdjvhq8JlDhvUSV+HfkC5bj
TFSMCtHvK4dmkd3+m6kIZ6OCk4D3lr/Ipkmryke4qbDXXiuMawYD3I558g0f
FTbjWb4KIu8U2/KIJkiFmxy9qZLIUoPbjkWKUOHCCHe1DLJgBr/gH3Eq5LNu
mighszuLfbKhUMGOvqpNR16n0W5VSlGBPGOTqIH8a0x+v7QcFQzDz9hqIw8/
2bF5S5GK8mTM/3SRO0/vLp9VpsLTgv/49iPXK+pcOLqTClXDBzkNkStm9ilV
7aLCrv0J54yR8wtMJmQ0qeCvuFfbFDnDxzIzei+Kr+zeBTPkWPpR+3mcCpnd
i3zmyDcXnPjt9amgbfpS4p8Dytxaqw2ocDJNIv7f/z0Dz0TIGVNBWTrK99/7
HPf46t8xo8I39oNV//qz+Hvp74IFFUj7Ki7+i0ef8b8yBysqRMWTU/7Fq/6/
cJ/3NlQg3ulQ0EOW07+jqGBPhfR4OVkdZFFSwliMIxU8Or1jNJG31aWmL51A
62Gx4qaGzBzx6KjjSSo8aBfOVUaeN37GV3uKCoHrlGNyyOMcRc2KXlRI2e1y
lYLc01IWFnuWCjrVyhwiyE0xlbor51H82Z1svMiVlrVrTv5UYGbk+LMhZ335
fFbpKhV28gqkL6L1T0zqkY+/ToU3vIfsp5Ej7YZGVm9Q4UXXStg35LODMzb1
kVQY29FBb0B2zpjnUblNhSSu7Jdvka2c1xrv3aXC5AFqdiGy1vgWcElC63XY
cTAeWSmHa/VjChXkVipkQpHJHgLFO9KpYJy6+c0fmfSTJreRTYVL1y69OILc
tqDDff8lFX6wVL3nQn5ftr9hsxS1V53IXUf7rTTQNMStggrnf7uyTSKn/D26
TK+mgiRHkvS//epG8htqaaHCVzadH+7IIpIfu9Y+UUGwclXQErlFQ7xVrpMK
XYyJ5j3I6l61b4P7qLBcZfiFExlr509R/47WZ7rHKQ/lk4rp07EuP6gQpNTc
H4vsjVVGxPykwurlntEA5C+abgFT82h/yagk6iNnZ5RaP2CmQc1b11vtKL/Z
VrCbNbLQINGxzL0UmaPDcd8yKw0WrhE/JSH7srLSLbfR4C6bv4kD8j5vG25M
lAa5ldrjAyhfju5ZbjijhtqvlY83onybZG36Lnk3Daze4s+fIJuezSiv06LB
7Ux37AZy8UPDHIouDVQe3zitgRzCdv9mpxkNRDOVmR+g/C7VpQna7jQQ5Ft7
YoXqgcv5yyUcyTTQnQ6180H1Rn3nYIl8Gg3M7lk8AGT2WSg1yKDB50DGVS7k
Qh+s7PpjGlg623Dnofq1fu7uq/kXKP7+2YihIQwSzj553d9Ig6UDKavqqP59
9GqvzvtLA2c9X4WUPpQ/t6u/+8gkBSb1RH1H5HPTSe/GiVIQe9zuLxlZwMvx
PZldCh4dF7HNRvXY2XOyJl5ACqzcuHKfonq9fnqz7oqKFLTEN/7K6MJAxV2x
xfSEFIT6Ru02QeeFwdOSZ/NdpcCvuen1OjpfRHnxcW87JQWZCb+78pEnfdYO
tXpLwUnj2u5tyI+uNHYeuiIFToQ2QlMbymexngNHEqVgjeYhT2/BYPNN7vTx
ZinY1mujV4rOM62827f6aUoD60Vh85Q3qH6cOTOZslcaMFN12z3Iz+ue171D
t/BEB1W+PnSeun1FNYTbQBr2VjmnCiObjqv/zbWUhjlWXqa4cnQeKNf9Newp
DafL7VUulmJQe9ym3eKBNHyLMsaxQgxePw9O2U6UgRRu/PyBhxhcZlawaBqQ
AY8m78ft19H69F8y9C6WhYF+M9tMewzGHlPi06/IoXzXORu+C9V7OWGWcmt5
+PjscdEqui/EJLvVnSArwO+tjn9f9ZPALv5YC8eEAtyxukmSKyDB8r7slfRK
RTAY0dW4d5kEI2N6Ae/CtoPaSLpkhRG632mrijafUIIi/4XjHLwkyL/px+Ou
pAwvn5yFt/0sEGbtYkJcUIaELgdPzycssKs/82lYswrcDK0ZjfdigST5lPxm
kx0Qd4CSPKTGAkFV0Ukm5TvAvnX7heYlIpiJWmc3SKnCDZmbB/Veo/u0d509
T4QqrLY78DgFEyFdzFmqaUEV7t1rfGq7jwhS758kmNvvBEGUQNXYiRCj9E7h
c+VOGMxw6eD+RAC3OZZPHxXo8ISnJmgtlgDORbPkiDt0yDw28ob1KAG8gg+v
G9+lQxFTEYFkSwC/w8VdHHF0iH2nZkSwIUD4gt/tmAQ6rLif6163IsBzzZW1
xDQ62MqrMc1aEGClevPL41w6xOz+ENBvSICYzxzRNXV02G7nvf2FBgGSH505
FfqRDi+9fO8W7CbAI98WfcNGOvgPVizlqROgVCBmtbGFDnUZwvVP1AjQb8d3
qr0T9RcYF5C2gwCyI8L6wyN0GOsVEouQI8CO4ksSWWN0IJwXTAyVJYDWzb6V
kxNofBFJfCEyBDCVTSucnKLDzLWdPEFSBDjvSZb484cOogvqkn5kAlzZ+7+V
F3N0uM3z+vF5SQLc5Bzu8F2gQzZpWOWcBAGSCh7dWl6mA/mK3AFPMQI8vM7i
XrFKh+t/D3aeEiVA7qGTelfW6eBtpXDSTYQAxdQP4jobdKi4/HrRRZgAlXMy
K5ubdND2Yo08IUSA/wMZj/XF
        "]]},
      Annotation[#, "Charting`Private`Tag$18636#1"]& ]}, {}}, {{{}, {}, 
     TagBox[
      {RGBColor[0.368417, 0.506779, 0.709798], AbsoluteThickness[1.6], 
       Opacity[1.], LineBox[CompressedData["
1:eJwV13k4VF8YB/AxM5eSiizZDXNnxlZoWqXumzUlRZQQpSyVJaJ9sYQWQgkh
irRHlpIlY9+37GuLfY0sWX/8Tn/d5/Pc88yd855zz/u9sjYuxrZkEolkwUUi
/bs+vWnDrXY6avek1Ffz5WWe3MJ6msFR2hUiMK8mbEMbT+5ycY4PjXaXqDA3
EfJJ48l9mhsog9GeEGpxa6fjzvDkOu7ycJqReUPEL1w88LGRO7d+wSF0XCaD
4CukJ9SlYbk87V2sUZkyQnK+t6w+kJLbkvvVY2SgjIjyj3zk60jJffsyomA4
uZzYeSHG2mw/JdfQzdB6SKuSuKt55sCJlZTcsJWZYf32NUT1lZ4vU37k3HXR
peQ/zXXEx0ulD3jvcOU+L491HZZpJWyWtnY+3bPMmYr4pPgjoJUI3nPv5Qeu
ZY6ufUV33VwrMTOfSSznLXFGKDOmmfVthMi42UU7rSXO9l2G6nf9O4jDRb/k
d+r/x6lNWiSzxn4QvilrjZJPLHBulSvvU7PuJmSFxEUDs2c4iUl32x03DhFi
77R0Xqz/wxlaNxSw7+QQITi93gUbHOewLu7bLR86RByvK+oJyhznPNNY9bx7
bogYJQdOyliNcx6WBdiZFw0TqWlx7YaGY5yL3UF/9CxHiVOhU05HvEY4sasq
fAR0xgn3Vn31GFo/x5749mTEbZKYfPxit9vpNg4p7m9m+/1JQlR/8eSf2lZO
BFWyo/zFJDHdu/LRwK5WTmmZnfSbJnTfpJO1S6yFI2+yGGerPkU8Lei67drY
yBlwYL3/zjVN+JB3ekSf+sY5+/BGTm3wX6JhZLHywas8jnOvQnda4hzh1zs8
sN4om/hp1boir2yOKPExfj5yPIc43HJnY1XPHNGgKbzXd3Musb2i/0qv+Dwx
JpoeJ7Qrn6AkJ/CL+M8TpbE2cwLaxUTEddndl6wXiLK5lOp9itVEnqDYkx38
/xHNFPPW8sQmglf2NuvHdhKcEZbuKrLpIko1QlRu6pCgvUk7MiW0i/Azi9km
ZUyCxUABuFrcRZCDv+hZnCOBGf+t9kiFbmJ+acS++SkJ6Kmb5vDf3cRwh+nr
GjIXdApXBVw530tURrAUciu5oFLdah/ZYoB4wF+h+PwEBX4vhQzyV48SGduk
Phk6U8DU7yiJuTBK9Fi5EIvXKNCQ/0RVVP43sfODoMnRcArYzD+0CvX6TQzo
W95YXU2Bpct/nMc2jRFaPqM1V3ZS4YfajdEEvXFidnqth7EIBkGZx2Uywv8Q
Nu0mHEolN4yVi8U0rJwieKN+Obm2csOWDUdsZCSniBRzZ8kffdygUKn42XLj
FEFp87+SycUDz1KPqycZTxEvWjLZrtt4wP/P5Ym0yCmir5H2+nscD2zO6O41
kJ8mztaOBGdcWQH4gGvQ/I6/hGvRbRsXFi8cdclQ9dsxSySf5zssqr8avusu
FVZ4LRDPr50bUj3KD6FxB2698VoivGMXjaZGBCAotPy1sAsJSPU/IfuqIBQo
1w8KnuMCprvdZRNFYWh7FbVsY0yGnunwI6u+isAhEUv3SysoELeHfaGzQAQ+
bD1hYrCKAtaB1UFJ5SJQHbBDQWYNBdpwrOxwiwg4KkV+zhGkwLfDbjujJ0Vg
6JTM7V5pCuQkG9A2KK6H8iZLnvrNFAh34hoyDF8PYrIk263WFNjXe/bGQ1dR
GC8oYJ1MpIDuDfp77cuiIFAT9y35IwU0hTva/t4UhXVLrEpSKgXUdQ5stwgQ
hfn0TelP0imgmKAySX8lCvaDXl7puRRYZTvl8KlDFK49sC2Or6NAZc8NkxY9
MbhwOK9PZ5oChj3BStLS4nDV5dxYzxYqVCr1NFji4qBx/qvix21U2H9h280o
RXEQ0g6Vu7qDCnvJ32tFt4mDT1jwPt5dVNCkKV0UPCQO3vSRBxLaVNhiWZS7
wlscKFULnmRjKkg2zJlO9oqDnzV3Sp8jFYYKbDxLP0jApocldOVYKsiEtJx9
kCYBpRPYqspnVDCxMjQ1yZKAtXFJCWfjqJAzu0PxZ6kEnHm5ZzY+gQoPNwg0
zHRLAKlSmcXzngo7wzkslrgkfChtPxT8hQoBZyVrfP0kIaXE90dKLRU2CjRJ
aVlLgdHBoQzr/6jQF9jn/dhWCsZrXgRGLVHhKe9Mf/85KVjQnbNtWqYCH1U0
JeCyFPRzbjD1yRgM/T2m2xQiBb/yNafleDBI6Oh0PlMoBVkejJ2v+TGQfN3L
CVKQBk99l+5FOQx4iemTHZPSoDAh4DeojcHlPfIrPs9Lw90QKFnWwaBPyyIx
iEsG3EvpmLAeBvl78+Y118pAubHuFQ19DK4aBz56oygDG0ejjG8dwGDYllF0
8aQMHE231Gk0xaAywFReoEYGyszNZopsMVAPulM91CgDFS/CvmfbYfA6JMu9
sEMGnljX1qfYY3A7TDbv0pAMaCrtHYo6g4F07V/lMTINVlSnNdo4YdDUml9k
Kk2DCc9q0UJ3DPRGzWfkTGmwfyD2W7M3BjFCPvW3zJDFQm5+8MFgaue7pA4L
Ghz7EW7kfRuDZ/cW7MNsaPDl46dzCn4YzLOiW1aep0Gif811p7sYvLfpzBi/
RwPH6RsXq4Iw4G+xvp6TS4Om3oTWsSgM7Jb9zSQKaZD75TX+LhqDbObHzZdL
aOBsnhFv+xSDMx6kUbVqNP5mMtESg+q17vnxhHYabDr4YT71OQbuB7p2B/yl
AdPCs1XnFQYt+ae5zJVlYWwPn2BTMgbje9rEb6jIwsKyVqlTCgY8eQc3P9sk
C6EKGs3UVAy2ctTt+7bLgp92MkUtDYPQLP4qNx1ZuHT2RqzXZwwOpmVH3LeS
BZsRL3lqFgbFCUKqX4NlwcHn1MvgAgy+4/f0fz6ShSIxiQ1ChRhMxy/bUMJl
QSbZYn04Mh439Fj/qSwoVSasjyrCwDsmd6HxjSwcWBVWE1WCwe5wx5Lf+bJw
a0LOyrMCg093Cq1o07IwlH9vprkOree+ClH/WVlgJLz/Y1SPQSRfXd3ogixE
HU3YXYHsGfxDN4ssB1bXveuyGjAwiJjfeIRfDtqcU4dDmzDoeqW6fF9JDh5u
81ZjtWGwpiQ6duakHIxc6nKs/okB1934Y1a2cvDhgagj+xda331vBYsc5KCP
uVQajtxane7/0EUObvcznlp1YfCiqc5lww05yD+/nN7TjfZf3wo4FSEHPwUW
l+v60HpiHj+rq+UgPtGHX30EA3GZsuaFb3IwPxBF8UOu3i5VI98oB94hi67f
kLc6Fn31bpeDQq3QPLtRDLjrhaO2DqD5uHCx7/9G79uzz6YxXHT0f/0fZ41j
YJbJe6CCSoch8j3zZWS+BivtWR46eOzKjNH8g/YDDw/beA0d0h9GJJQgazsf
5eeWoAPLbia1YgKDnp2z5U6b6WCdqrAiewqDCFOD/MhtdHig4dExg2zg8iyj
RJ0OsD2VzZ7GIC1u72vZPXR4YTt57jXy7ZVPfBsP0CH458zKwL9ofZt3wC57
Otyw01UhZjE45XbtE18kHV7usU/Zu4Dmt+n7J4WndPDase2iOzLvBHzWfUYH
S3pWaSzyR1fudM+XdJD8kSQ+jbx4PuTLVAodEhKWLkUuYhDm8iqro4IOIScc
dGr/Q++DCm/2XDWab18u3zSyxphjtkgdHS5/wezEljDodt709VALHY6WSdec
QFZ1/ppT2EOHO3nrvIaQyxzr897/RwelbzVBg8sYRCtvzS8j4TDh5B7IQ+KG
8yMR+X0UHCIX6DQGsoijVQGNF4c9TAfMGtnm3GBhqAgOiksdDVXIW5QMipLF
cKgQ2uQ5gLxiOLGoWhKHYhHRfDIXNySddS9eQUe/v9KMdyvy4pnlkusqOPyO
GUoOR65RsCl9sgmHwPe865OQ4wYLSz9vweFdwE6hYmT9M/fKxnfi4Doe2DyB
HOYgXHF6Lw7r9On+emRuOCN/ucJrPw4dobPJFsgaA20VMYY4RMebXXRB7rJ/
VtligsMaLffKx8gq9krVBidx0CKxUzuRv5+RcflwGodgtxKJceQAR0H+NQ44
bJDyWk2mcMOg64JRjTMOUycPBuLIEe5jEypuOMgeapXYgqx7qftRsAcO5dIX
Nusgx1+vaDS6joP1Ww71NLLxLc7FlFs4MDh92W7IJO/U9YI+OBid5iZ5IR/3
jzrWcBeHwnQR+Wjk9Q/PdR4Jx0GIVopVIReHWt9Mj8ShWYVLsgXZPfywjGgM
Dn/Ml3K6kL9F7zzZ+gIHDU/593+RPWNVyOqvcagaKf67jLwxjh4f+Q6HoGN8
NSuo3HD/1apeixQc3pY7KYghq79d9s3+hJ53cP4dDXng/SRTKgOH6fo1X1nI
YUn9JTeycVAx7LbciKyT0u7wnYNDSWjS/c3IU2k1K4kCHH6eeKevjhyXXvA2
thiHzgNrwgnkQ5np+0nlODi3rnXXRl7OfjdyogqH+FP9P/ciJ3JiA/NqcaCq
VHYaIFvmP9oo14DD0xPTZw8h8xb513g347CWFHnnMHJGybXz3W04vJ8Z33oE
2aHcRUD7Ow63hdQumiGLVJ1KefELBxfuEF1z5MKao4exXhzUT+i9tkC+ULd/
ynYAhwfh96IskeUaicfFwzhswkJox5Frm9lbWWM4/O0J3vbPN9tYzf4TOHw3
zf35b/yGTonLA9Nof5ibSv5zx4+1YvpzOFxq9h3697x7XZTMN4s4vAzz338M
eXvvjDkviQGy2sHEUeT+/uGFsxQGNLs0Fpv8q+/Qj+gKbgbsDQz4ZYSsPVq/
S5mXAa8mh4IMkSfGSr4HrGbAt05G3T7k5xNZt0b5GXDrrNtr3X/1nU6iGQox
QCcaE9REXpqJz0tcz4CYY0LrdiFb/Hefcl6aAVq+l6rV/tWT5PmiVpYBbZu3
BCghfyG766gxGFA5AT9wZOEVlv4TSgzgHhbUFflXP95D8odVGNB+R8t8DbLb
au2y1E0M2LUYQuVGrlmnvMpjBwOsF80lp9B+2+3kNBilwYBcNzW1YeTEksSS
fIIBesG3h34hP7iudptflwGC0nv3VyMvNbnZbNNnQMBKvskCZCe1NLAyYEDa
w0kiA9mgb+t/74wZcOpRfVkccjZcbq8zZUBClzRPOLJyVEbGnBkDaLfYQ/eQ
Vx3SuKhnzQDm+eNxrsjlGXvGus4xYPCa2g91ZHUhn6qVLgyI5tM5qIz81rnw
naobAy54nrGTQr5L13O4eZkBGSf87y2h82BvoMEvMV80v1bvxGzkohNH6w/F
MOBMc9gdeeTNWRHJl54zIFzq8XUh5BfCbUExLxhwJwYXJyHfLrc0GHnLgFJO
qHETOr80N9sU+aczQMGC8vUmci6PU3pOLQNWhylGctD5qWqT+Li3HtV3650d
L5GfZY9d4GtmgNH2ntsByLdc3VTNOxkwIKlKM0Pe3X7pzfQgA7qugtMwOs+z
Er2jlClM+Cx8yJuMzG1gKh7OzYThP2PWv9D5bzTIesLFy4SGj286Ocj99Kqw
Jn4mlLmxMq8hCz5Z/9BTmgnvR50Xf6P+cs7n/Z2GHUxwWTtdXYD60WfaLR5i
FxMif4oXRiNz5Rj5vQEmPCNpWnogh8/+9bmpxwTV3H0XGcgFTntuyZsyoWA9
ccQL9TcJsyaP6+eZqD9sGGXNo7ww/Xqq7wITdC9EsxbmMEh+eO2C0SUmcNd2
8FQj61XRXJk3mdBzwCvTDfmC5jnH2vtMOJelMJqO+m2FMukU/ooJN46oJarN
YHCNS/FQZScT6tsOV3ZPorytvaqF+YsJCY1c4h+QD90ZsfbqYYK1/ajwRWR8
bZLL1mEmiKiKi/EgV0puDno2ywQfNX4jBsoL0tt3V7sLsiB91vKNMcob+c7G
BlL6LCjtJPO4ofzC23F1r3MaC+4nPnlcgfLQ1ktvVgels4CeT47wQz65rqUu
KZMF5jpGFnuQv+zdcvxPLgtWiKxlfEZ5yu7TmKt7FQs0XKVLo1HeyntwOupq
HwvSvvadtvrx7/vB8LefqDzEb7TKSEX5rfelbGjsdXnwf/Pq1ftaDEZu/5qj
eMpD6+X2WCPkCZvn1g4+8tD3PtH0bw0GJBlZJbV78iBwMHV+N7J4OC0/P1we
ztinbKiqQvXwlxnvTZEH9QiNw53lKH/bSxkoD8rDgfvcl6pQfg2VF6NmmCpA
SOdk4WQ6BsGRdiUnaYowov7zwV2Uz81Dj1fz9SuChkvr5zZPDGa1E+Zic5TA
6aPR5gkrlEd6NS/n+yvDdhXG+LwGBnG71CSqTm6AyVoSeUAYgw++HgL2GzaC
ld2na/fGqOBvemo/ZXojBAjQHh8vRd+THc/f+FepQE/w4ohxNBUiFKI+VO1X
hdxTWYFjrlS4lRsYsT9DFR7oz4oWa1LhgIRpQjmuBjOLC002glTY41xiIXBX
DQrqHL2O9FEgVtIGr5xWAxOPes2UNArgBa/CDC02gcAUTfCTLwWCN+Qr1uVs
Qnkq+ATtKAXsJqnfyhTZIL1t/JMYTgGb5Ana3SA26FcVvBafIoOj9+HFfSFs
8A0ei9aaJIPH4bRmvkdsSJqSuO84QYY70x4PgsPYQHwOMM0ZJ0PijrmF8Kds
2KzhEH9ylAxzectNL9+h8fW1rFd9ZAiu4wssLGGD3s3dcxtayRAZ7+TgV8YG
4VTu7UdayBDvXq21t4INsn+vud5sJsNnkeD5imo2YM+9G6obydBhLuhQ38gG
s/6HFi51ZGB1i2l1dbPBWni/W1IFGVTTrkq/6GVDEY+pVXM5GdR92+ds+9mQ
NWOls1xGBgPW04+DQ2zI3+NPPVhKBrdzNOk/f9hgIvdF73chGa5reM2lTLKB
mXaITwTZd3VXg/s0G6rHBCp3FZAhIin+/uwsG6iP5HYF5pEhzpNqnznPhqd8
13+n5ZLhnZGt5vVFNoiarIvq4JAhTa5YavcSG4ychjSpyDmTzLnlZTasNF/Z
p5RDhv8BnrWAsA==
        "]]},
      Annotation[#, "Charting`Private`Tag$18689#1"]& ]}, {}}, {{{}, {}, 
     TagBox[
      {RGBColor[0.368417, 0.506779, 0.709798], AbsoluteThickness[1.6], 
       Opacity[1.], LineBox[CompressedData["
1:eJwV13k4FV0YAHDuTMpS0UIpXFx37kVKt0hi3mgREqL6VLKFImtSSJZkyRay
ZKcUcvtIIXGvpWStbEVSsm9fyRJtvuOveX7PPDPznnPec953pK2cjc9SeHh4
DHh5eJauqb5WfMo2yZozDFGzxUVBbm0bVf849Qp5X/0K3/JuQe7iy8pAKjWU
PEyk2O0sFuSmciOkllGTSLHBgxeWnRPkOmp4XPghlUtmH/DPcGwX4Lb9so/7
JlVGyv7ue84s4ucu//CFmJSqJ5v7nPMoIcu577kVHhMj9eSKri7M13Y5Ny8n
sWa8sIHMDMP/27h/OdfAzeDMmHYT+a3T+WURZTk3nv9Z/LDda7L6uWyH9TU+
7pqUV5Spd61ks7RlQ5rvMm5mQ7rruFQX2arwK8YyFuPOJD6R/xTeRZrEcwKp
7hj3gF1jf+tCF1lYaP1t0RjjTmA/TJ+1dZPStrlhUmsx7i4Ng92hwT3koSLz
7z1xFO6bR78pxNdPpKSeAL9CGi/3WoOirvKZfpJPbXvVfxGLHPaj0A+OSmPk
kcQtUyGt85yxNWPhupZj5ML3Rwy17HkOcUlXkxE3Rr5+v3HHmovznIw9gpn9
C2NkTUk+v6boPCemPtzW7MU4+fTvvTjPUz84l/qjpg6emiRX61qo6H6b5aQL
NgaK7P9Gyn61rVLfMc2xI98mTbhNk7aiY7NrDk1weLLmnn24OU3mh+bH1v0Z
5yTim3sa7k6To8dMs0qKxjmv6m0lczunyXS/nZsOSYxzGCa/s87uniHPKhs0
ys+OckbsiYe9vLOkG0/d4+JHw5zzMVcr30TPker+afpHDPo5ToPM/mL2AskU
XIWN6HVyPpt3raiqXyDflLfybHjRwTn6PkSpeWCBvKTGfFOs2cHZ1Th8ZVD8
J0lO5kuwWO0crPCesGjwT3LMO0tRRbqVk+gjrel55hfJz85PGZdu4lSt3Zik
JvyHLKYo9ndNlXIEpK8Tn3bxwG6L0mN92Vzy1Z5bW33388D9ZEuBDLcq8saJ
NFUJYx4I32hi0gjVJCW69OBJBx6wbAiqPPehhvz5d8LuXSoPHJpXNG7nryPH
e0wfvKbwQl72j8K3es1kUyLB5Dbxwrk+r8sTj9vJSOFG+UwLDPjy9t135PtM
lqlKPDFwwqDTl1bisfMzOWDuTP72xiCk+j7vKZvPpHrBWpPjCRi40SpecKs+
kyOHTl1d2YLBSWzM+z+vPlI7cPL1FXUcDr+yezI79IWcn13tYSy6DDKN3Equ
5wySVh9MOFgTHyykepVX14+RAsl9F1y7+OBazkpBnW9jZJGZ0+ZPQ3wguizC
v0h0nMS6g688410OTtTbGqrW4+Td989YrqrLIaDE0Ibya5wc6qA+6M1aDrPa
DYVFcpPk+TcT0WVXVoDi3H+FwvZfSdcX162cCQGwZ58bimmdIgtdhI5uOLQS
bl3f+cPVZJbM9HYY23ZcGOKcrryXjZknA9J/G81MiECH63f2DeIXydP2GZ57
rYX8jJBYw2N/SPpF28sm8uvBmW3Xu/XMIjkwm3BMsEIUGPnavRp+PKA7eP5q
jOsGyNnFCN2rxQsGA9EKkpLi0OGr+ilzgBfGaqz8XhVsApNCvb7DthRQEumU
0D4jAX7lh1U1eykgQM5a9kxLQk/bnv3SGhhc3stY8fSnJDQe8NVP1sRgSPsk
O4pXCiq2H9+3DjCo1qn6qbVaCmp3C6/AtDHwMo6IzZWXAqPThl/bdDAYPyv3
4pKlFFw5fq5M2wSDpnBThshrKbCJKhE6cx6Dg5NmP2RMqdBTH78pKxaDtHWB
bddOUAHCy+s74zCYUc9/1HOSCt/DLsYIxGOQEfbLLt6KCqw2Dw/nRAx+Einv
+V2okAP2kUqpGDy0+lj2LYwKBRIVLgE5GAi/P+NTyaVCdV3yquulGLyvtuE1
U5SGhK+pt/i6Mfi2t1v86lZpCJyNJmeQl1cd2ZGxXRqqI5w1+j5goMLZbTe0
SxoejuyUL/uIQVy5cLPbfmk4U9jwxqIPgyPFzxNvmktD50haYtQIBi/vrdtW
ES0NwQFmmhfmMHgSUmtOnZUGyjvlx2rCODzQbdwQPC8NU1d2kqtEcLgj1No6
+Usa8MDyNV+Q/aI/HSinyMA7lWe3gtfioJ/4U+mYsAyMVNsu1Ivi8OX+tsWb
CjLw0/1HhaIEDqvqUtJ/WMrA8yPmQY5MHGyXeXxuaZEBvW2fnw6TOIhL1b/7
9VYGeL1HUoIAh5ZdEq8ZHTLgeiVuRmYvDiqOLyoCPsjAKq33Cye1cOBrW5+s
MiIDZ68LWdftw+FexlPTNF5ZaPuZMxx4CIcB9fmGCztkYYXIqNNtYxwSTfWr
76jKwmb9I5jMURSvc0ZZ3W5ZSLGhirCRi7N0HkjvlQWB59NJtSY4XOdPCuo4
LAuOshO248dwoL1TAw07ZDGGDPUkDtZu3k+E7sjCv4fLSwhrFN/23ifMVFlo
zkrwyUQW+A5PD2TIQl/jpjpxGxz+deUr8cuRhfmd3yYFz+Lw2+VW6UyRLPAM
xoaM2OIQ73y/vKdRFr6cqZW6eR6Hese2qod/ZKEzxx48XXFIUVSpruehgfEL
A6kvyC4TidVDGA3ls2GYvhsOoo7mNVQBGpj/dVxGdcfBymG0Nk6UBr0m125X
XUTfO7dY57OVBmUPtHS+euKw1U6hRd+SBtmvlA/PXcWh95yUc4ENDTSi9EfM
fHEId1wrvMqeBjvN5Ckc5FHXX0avnWiQMiT5OOgaDtk+jR1GPjQ4Y3xReKU/
DmIxDh+PJdDguEvBBHYdh8Xn+RMWzTTwz5qoiQ3Fgc1Jj6h6QwOjOqPcEeRT
1bFKMu00KDKvXKcRhkNZnbdLfzcN2LGRvgPI7q16M2dHaLDqCvPulnAchofH
f53H5IC256NdbiQOr9coCnqoycEshhnqxOKgeeHCaPIeOdiqavE0FJldx66r
JuUAVFxKG5AjfZSvCx+Qgw91R6P14tD6D6n8yTeWAwOhtlid2zg0lO39+sVB
Djy+VqzaloDDC4vjbYZpcvBx9Y35J3dw2FGeWOiZKQf2kEcfR767vjsq7a4c
bHMvnpVKRvnScEp/Ik8OrGibPUOQtXZYvQgukQPD86mCpik4cJdfKKl8IwfG
fw3SelJxKGcHJCtidPDIbb+ak4HyWd9UPIGPDrr6LyPakI1GiSReATocla9j
8WSi8cs2x3cK0+GmWKnWCeS1SWIxfpJ0yO5IdsWycHAIfBjSrkaHiDltjQPZ
ODylXltOatBhDTe71hGZt9LoRi7Q4U/lysEY5IT5uUDfg3Swbiuf+ohcc2Hv
NYYpHY7bJ5POd3HYdKLTw8eFDkqD0x2+99B+nX0wM+ROh9R9lVg6cmGMt7uR
Jx0cxC41VyIfbKa60n3p4FlhvfMPsruWg+Obm3SoSGWe8sjBofKTxvjuKDr0
NBg7xSDzXxU+fy+GDrLnWyUeIaeXPLHzSqKDYGuw6TByoyKPNe0+HTqYeYpH
76P8bmjti8yjQ7udrdIFZEu7exYLBXQY8uppuYH8I1PXvKWYDppbciZKkWXF
bv9zuZoO/MbeGRse4ODNK2/Y9JEOAY/3rn6JPLRP8D29D83XCvviLmTDkIkz
/gN0OHvn3N8JZNrqR84q43RInkr3X5OLQ9PmHVEZ83QIiyIP/YOsYrFe7Ncv
9L5LORvPI2dkz6WZLtKBk8CM9kL2kC9jC/ARIB4v63IHWXKXZsvFtQS8y1Hn
6UQO8ZY69lqUAJZQ97IB5O+VPL1McQK0W98UTSHX7a+Z7KUScJdhgwnl4bA9
9K6HGo2Axx8N7m9ATmkK+hNLEDC7R2mahuxyVGflISUCFtxtA/cgd8czb2cr
E8DuEnp1EHlft4DE3x0E5CzTfmKMvNGyWfGxOgHX/s6H2iFXOxnrSxwiwPkG
hxqBrFjEavfUJyDs8Qb2beT42XWnWo8QsMtyx2AqsoPPO4fgYwTs0dAzKkDu
5JRO9/1DgIlGzI1iZMDueO85TUCKJcu2HHld2KmbU9YEzE2Jy71C9m3WWKtv
R8CJtId4C/KIsFRyznkCHn5VimpDNjbhkeV1ImDyRF3te+SKhL68k64EKKkn
3/uIzPhQvf3pRQJuDb5W/oIcI3n3mfBlAvRuh50bQv5tGaTl4E3AM49v+mPI
tvdsG174EuCYQe+ZRH4zctCYGkCAlISx2BTybkVmt1cQAZ/6Ev5OI991FrDq
CCHgT+vmmDnk1Y/HR7eGEyBds6x1Htlrrsk1LIoAM3fPyp/IA2rshYEYAjbG
xh//jWxwNcqfjCdAlxuc+ge5lOvCfycJjTfYOfovsgxufGsmhYBt1m7bFpHD
D7I2HslA9yuKry55LmxdZm42ATOTZpeXbNkyy8DvE1CjHkpdcpPIu3/N8wjQ
6rG+tPQ+FdPSXWUFBGROr/Ja+l5GYhJ3bSEBb+PYCkvxCPR46TgVE3C7yvbm
Urwqnrkro0oIIKwuVCyNx3LN+9ZHzwgoPeb8YGm84QV8iW8qCHjADtWfWYpf
Z+fpKS4BNo5duUvzNdBvLbOmloCbQd7c/5bm51rM8PY6Atq/hEePL833k6+u
F5sJSGtyOT2wtD6Gkqq33xAQPeZj9nlpPcf1fz9pIyDC2UGkZyk/ZPJu/Ogi
wH+/VUErMlnxXm/DRwI2VWfHNCOfP7FcRO0zAYw/atuX8qcq0ibZa4iAH16d
Gc+RJ5ixFsmjBLhfX+/yFHnDiyq55xMEfO4S//kI2emX5L9/vhOw23FUMwv5
TvxhD8k5Al4Kji/cQX6h7LObXCAg9LmsSyzyZvuuWr9FAgwi8yIDkXWwFWGZ
FAaksrepeiO7p6kcqV7GgHe9p5PdkBvaY7swIQasHdqcYIF8ea/Bfzc2MABk
VM+oLeVTj8/j+5sY0JG3OKyE/Noz//IrSQb8M62/ZWn/0tkrMAE5Bgg96Z9c
idwmXiMWocyApEke3V50Hvx9MtVTsIMBGyv+K3uLLG9EzWpRZcDpWfXhWmS/
4KuKwpoM2CBi6ZWHrDSjujdWlwFc94YgN2SzKFu+4sPo+ZMP+q2Rg+RvN7Yb
MkDvn4pFE+Qei++moscZEHLrh5sKcljzw/NJ1gyIpCfozKHzcDBHOi7dhwHt
l9l155AnrvctYH4MGDbR8TVF/m6VecY+kAHVGpdHAZlHSlpBOYwBrhOSvaLI
4gnU6uoEBlw3lNvHQeezYbDUt8EiBmz68FqKgnz87CdT3acM+FSqunUUnf/m
2unl7DIGJHvunX2N7LAoGezJZUDxxfJ7Kcg3PCUl+VsYIM1sSt6O/NxOQl9x
lAFP6fvnDVH9qdn/sTB6ggH+3S/8WMgNsqlis18ZcGzjYNV65HefNvdXzKH1
POXj1IXq3ffjm72O4EzQe3Xp4mlkhs6mB25STKiVLjI4gepjHGMjXmbKhMw+
wTXiqP6eMqff7z/BhNdFzz3mUL2mxbF0V51iQgAWmtaKXLx4ONraigmlO9rJ
MOT2zoDNq5yZwBFsq5lLR/U7aGKHdQgTgr21hmrT0P7o45xdWc6ENYXGaiqo
XzATa16xq5IJA627nQSRZQ5351tVMeFOuoLDZ9RfFJXOTJXUMSF8X0BFKHJr
FNPXqp0JxiO+L7tQfyKiGRtfMskETNf5qnMSDtF3bOssqfJwzX7ZJrd4HDwv
Bbj7yMpDfPg6z73I5sZpUgl0eTimsCxDGFlRoNOzSVEeshR7TrBRf1R/ZT9D
VU0eLAoT7YdR/0T5hxYqZCwPer3jIoaov/IQ+6JbEigPMfM6Yr+jUPxxp1uE
huXhJvZSsSYE7afHApscxuTh1W7qFn/kT29L7Oon5eHA+j9zmsg2q9fw3piR
Bw3HlOGyYLRfw16yFnkVgG23qFlwA4cAv61JU5sVII83uzsU9Ze5jrw2ncYK
8OE9++wmPxzm991bSK9UgIMPXzy8ewmH/kGty9XBimCW7ar7wwqHLA3lTc2W
WyAzumLtmC4OBUEeInZblKA3abyBvh2HYFNrPWxWCdJuq8tMiuGwsyczN7h5
K/CbPAgMXMAgkZlc0Ky3Dc7WWah7ov+ta9yIRL2ybVAy8PXegTIMDm8yvddA
Uwab7lRbdfT/t9ep7qRIqDIEuBvLnbqIQfpmK1rTrDLU9uQXexlgQKu5H29w
cjvI3CzSlJPHIHpLtXxr5Xbg/+q7rWQZBrbT+Nt6eRZIPDwmZvWRAlaF36mh
USyoUuJnri2hgGPA0d+6t1hwfvwjx/YpBTyOFr8TimXBmYpDes+eUCBk1iMy
Op4FypWLpGUxBdhqC78SUllQczkuk11IgYWqxc6cfBZoKbbpHnxIgehWoYja
Ohb8++C5hUsmBe5kX7C/Uc+CW9au8dUZFMi+2KKt08gC/1T/qnXIT0Wjfza2
sOCaX9OP0jQK9JittW/rYIGD9ONBnhQKEP0btb/0s6D6+GxjZDwFthV7Sd4d
ZEEOW8Hs820K7A76sHB2mAUeBzb3KiPrE6n/jo6xYOqOdl17LAXcHKiSU1Ms
EBUwkBK/RQGfPf4LRdMsyMhbOOkQTYGglV/aL86yoF00MvJ5FAUSH2XfnJ9n
AedCSId5JAWy/HC7Zz/ReD8vjD6KoEC+0Vktn98sWLXNYYYHuVjmpYTmXxYc
Ef8yYxROgcpp+sLiIgtWn7IZz7pJgf8BtYNCgg==
        "]]},
      Annotation[#, "Charting`Private`Tag$18742#1"]& ]}, {}}, {{{}, {}, 
     TagBox[
      {RGBColor[0.368417, 0.506779, 0.709798], AbsoluteThickness[1.6], 
       Opacity[1.], LineBox[CompressedData["
1:eJwV13k4VV0XAPB7DyFzqRCZ3eHcS3FVlJyFRNKkVyIvkenL9BIZi1SGjE3S
gEhJg6GIEveayZB5iChSETJdheTb/XWe3x/nPGvts/daays6eJk7YSQSSZtM
Iv19ppxz4NNwvKOnNZ1stbIixqlqVzCzVAgkgvy6pcd6xTgrNWUXFBSiifTG
GJWlF2KcFE6c/CqFW4TRR0P9BFcxjvsuP4+f8tkESd6lOrBdlNO+5Hp9Sv4V
IeDJn4nniXD4+4aoE/L1RHDXaXLmBSFOD6fUb/xbPZGameE8by/EefwwufJ7
/lvi/ACL738gxDngc8BuzLCRcKy+aJKzLMhJWv066avLO2L1u6RtBYGCnLV3
67Dp7jZi4IBOQrT/ak762zTv7/K9hEWUupZxND9nLrkQH4ztJSLC+GXfufJz
9rg0DLct9BK/RsaZ/ib8nHGenxav298TVhOB0lQBfo72rgM7oiP7CU1jMxty
NB+nJfc3Rv0xSExZzgUHJa7ihL5lmmrYDRNrBN0rnAp5ODm50X3u6mPEg6qk
EbWDJM7Y2rFYU/sxgqxcPmiwncShnjHVo10fI2RXT6xzlydx7ukKpQ8vjBFx
HVMPuIMr7Kv1sc7W1d+JoD2VW0RVVthnhhOmjW0miMvSFTLxL5bZaUINF9YY
TRE7I7VV70wusl2I1lvjPrPE+0tZikQjl03KmH/dFzNL9DBrGrGHXHYyr2z/
28xZQiufd244lMuuq3eWy+6aJfhONej+YXHZtH9+ZzjtmCOed87/LyFljv3N
lfp0gMwlOiVS9wmemWWfunq2rCVxnrhXLjd1e+c023OEPlyQs0CUuK901lLG
2B9tewXK6xeI9g19q/58GmUf6YlSb/q8QATaH4dTKaNs7YavgSMbFwmXLcLc
4XWjbJ78B+IbIheJiY/KZkf5vrGTQxT1/O2WCFtL/U38syPscgnpWzriy4RZ
EdOSMfOJLah4kTqoTYKbYkR680IHu073yuZzRiSg8Xm1FSV0sCOOpW7fZE6C
pXulR8ZUO9hYYrHxcTcSiA+LAn6knb34Z9ylO4UEjc2F6aL5rezv/RaP3mFk
2KZOUzk518huTKbSOY1kcAtNeGUbxmHHizfg6Sd4ILAqoG4k9gnh0PcPm6eR
D1wPLitwSnoJ7+qLDl5UQXCQs+5jbvxC5P8nfERqrwhQjHYd8QiYINKD3ca2
WIqDzOvjNaX4DBGe9vvw3PgaSF09GbZ3Yo4gtX+EN0ESIHRFprzJ+CdB8XUO
+AdfDwrmKcecQheIz9ybR4VKN4CSFMU9Yt8SYTpy6uxVbykIZreyNyz/Jg58
TmTIyW2EEf9vUskef4ixSoewumcyUPZCb/1A8gqhvqZrk6HdJkhdajxz2YoE
ggTXvn9WDvjLY0ZeNZDAeML6p5KFAmhd35VyfxsZeiocydZMRQjQrIlKTCRD
YVSVrQJXESrZC4zLPWRwXuX3sblZCbjST7MwGQxO+gQXCt9WhmtUfVGbgxhs
0xwopKcoQ6yAuYDUIQwEZ+DlnnvKUGcee74dOc+bryjsoTJopx6ZMTHH4Pd/
V4rnnivDuWe87WoWGCR5ZZX0NyjDqiFL9qA1BvXu7eVPl5WB1FyQP+KEwWYX
RrOZvQrweVVuvBSEwcD/5L2eOarA4WTm283BGMS6S4iLuqoAVPZM9SKPei8d
fuepAiPXxjOZZzG4H9LQeThEBRiBd3MaQjGQvOr24ehNFYitjg6ZuojBypsn
4yeaVMDNLD+tKx6Dd2uZQn46qnCxe9NlxXQM9Dw8Ru/oqgJ7tc2dDOSc2pza
CkIVcOtRfeUMDOJDNC6K71GFqPzUg8r3MTD7sm35ibkq2O1R85F7gMHbV/o/
htxU4c8nuwVSNgbVJyzbD6WqgkHNZu2APAy0SpLz/dNVYe/vJqNx5Mz17xNS
M1WhVZA0aZePwcW3Nmbjj1XBkVEpuuc5BgZaDtWRRaqQ+VAnSaQAAw6/R1FZ
iypojpt+jC7CoCQn/A6ThwIrd40DtMsw4DOz2HiTjwKtnSfbHiEfHqXeIgtS
4NB/20uk2Bh8VW5K6hKnQIZSvc5PZIlbklfD5CgQGPfjR045Bm4XnkZ16FAg
yKr81OpqDGSOdfmF/EeBzATLUbcGDJy5j+a+nKaAdOoL/2bk/KvBpw/7U2CR
+eb2lkYMjJsUvCnnKMA6EpM2i3zawM29JYYCYyG0bN9mDBqYpJMqWRRYYJl+
dmjFIJiMH2r8QIGGJ7+1prsw+LJbqIfyiQKJVsJKRt0YHIoatzv/mQK61WLP
kpFVxHK9tn2ngPnapBS9HgwaZbUS7v2iwPFB6YlLvRjIaes1+0pQQfKf6P9h
/RhUeJqbbdpLBTWW99SLjxgwn7M6/M2oYLAkNbaEnMRdZ9N2kAoRjfkRhp9Q
/iHdbpFHqWBldji7FXndZZuY6ZNU6BMPTR4dQvk/cH5bfY4Kvux1IDCC9n9/
kIlnARX2nvd/Qx5F58M/WyShiAp81i5mO5Dt1/a05b6mgo+uf4IPcrHJ1n+n
OVS4FO+xeQjZufCHt28TFZQfTfaWjmFQHu94J+gLFQQrx2acxzEI0D8wGSFF
g69HfVfCfqD90h/yIkuGBl/q2xl5yO/8nwTUydHgxotJ0UFkSo4Aj6AqDc7I
1i7snMKgfWOlZJwGDToWxZ1mkNXntutfM6XBy/2Wjw/PYDDyUPF6WggNAlUK
ct/PYTB+8dMCTxgNEqtxBV4uBjMO6XauF2gw8fCcnhoySV6RoXGZBmc5RpfO
IW+8qVBRcZMG/csYsWke/a9I+amR5zQ4p3o9bN9PDCydBi1MX9LAVS1jwAvZ
1jCtJOcVDdbWZo5fQ3ZbkYv059Ag1E1Iug85wl9ObnUzDWb2c186/cLgjcsm
M+YoDVJHOcruCxhUGn3ITxynQTjXNTEG+a1yiiT3Bw3YxSK5j5G7B2WHS+dp
oOfahH1DnrGUDTrISwfZgxn8dosY0ExkHvnI04Gos8rQW0L1htIn0q1Eh2/X
cndZIW/jvXN6J4UO0deWYk8jG3I2ErxqdKhJnjHOQrbV3th1YwcdLGM5mkK/
MbhOk+Z9ZUGHVQ8b56uQbWwpWcPH6PDyLsujF1nlOstU1IYOqlHY/QnkgpX9
iScd6OCdsWP/+mUMOrrCZUW96DDvWJFqj3xXOJGt7UMHzltJCV9kR4MUh5N+
dPg6lGwcgTz3rOhRcTAdmo1Cp7ORJS6Na52MosOQdfi+SeT3rxe642LoEKTQ
V/kHOWOKL7g4HsVfo7As+gcDTRvFcpEbdDCLbXuujmzOOrq/OJ0OLx65q7kh
X/3EdhIpocPlLsK3B9lasklAu4wO5ipxfCPISvvfP3Eop4MSbnB8Gvl58dx0
US0dwl+D2eoVDNoS6OccOugwaSFzcBvy7eptinHddJAR1/wJyA5LhlVF7+nA
IE457EOecbYVFPlEh16lO+F2yGv0riUVTdBB+tf58YvIPafv6QxN0eHCdWpe
HPK97Gf9wnN0WL30YHsS8pb1dUoOi3SwkI26+hD5l2lndewyHTx2SDvnIHPC
hlyLSDgcH/2wXIh8aPx3jjA/DiPHbIKqkKWUBM23C+KQpWFo14D80VKSay+C
w62GIoE25P8qNXYWSeCQIZyZPYCceNu51l4BBxu9JVUusv+Z8NMhyjjcdhuW
WkS2NU+Vv0nBQV/2aPsfZKZgl38jE4fQKPU0fhIPSHyZVv66GYdjP0rzhJAX
y0VayCwcJLcwLosh1wca0bbr4CCmM3N9A3KehX3HYV0ctvzPr0YaOVnjbJg7
gYOwIZ0jixwqcosZaYBDtpNSuDyy82hBT7oRDmUufsJKyPurWy6+McHhQfc2
OxVkrfTxLd37cPDeGRxEQZY5K/Bh+gAOX8QtbWnImJVKtLA5DpeaBgRx5FEt
2Eq1wCFqgBLGQG4Rt/mkfwyHqUeGZUzk4nH/OJvjOJyN3luthpxWd03H3xaH
Nx1mN9SRIzJzR67Y4yDQba++GdkzrOHKU0ccojvuJv61hc3XXbUuOBCr1775
a11tnrFPp3Dgz+7M+2vldfJJvz1wiB9c8vxrwakdBpLeOHi1JM///f50w9FJ
DV8cVG5yjP+6J8vntpk/Wh/jSIe/8bAvxO9xCcIh+DvJ+G+8D+0ez5w/i0Ne
pD73b37xO2tS74bh8GHDvx50ZD/JIdOiCzioxbrkUpFtZpfnWyNwqGvzLVFF
3v1O+v54NA49TclXlJEZT7Ye5I/DIfzYVw1F5LWRh5cUE3H4aeR7Vw55wcEj
S/caDgH2R1plkD/qRR+xTMJhv2dyixRyzjznSexdtN7699XXIt9o67fMSsPh
q3NinChySM4vnooMHHJ2ahYJIu9z3mLz8xEOxdZDpzBkTQMzgbVPcRCqluQu
o/22Uc61gJmL3pc7ZLqA/K0zTdihEIeDMZJHfyC/yy8pDinGwSe0SXgM+WVc
t+PNEhz2UjriPyNfNBIrbSxH52NBgduDrFh4zmN7Mw6FAp1mbGSBK7elzVtx
6JRSO1GMPOX+stq9A4fuSS8iH7lMZXJTxnscbB0xhwxk6+v/Ngt/xcFz7X86
4ciyLwRl3MZwMM7Kmw5AHmwtcqmfwCGfccTDC9lRbC05Yg6HuSC53OPInpdr
WCtkBrizvOw0/p737NNh/65igE78ia0U5NlahaYSAQaqP6ffbUQOWBXsHCDG
gDsFtod4kMPDNt+alkVWG4xsRfVqd1r/yEEFBggc9z9fhcxfFq2Zo8yAt48n
iSLk2KXhhlM4A94n9wjdRU46k/xneDtyC23IATnbnezYZc6AzPG1KSOovrrH
5ORpHWVA48PoHx3I6o+PL1+1YoDIHXOBKuTnXwuTDp5gQFvKtrh05DcOp+rr
PBhQMlD1xQq55Vi7ekkUA4bW14+zUX+46h8WLB3LgFIevtwnyBZJanX+CQw4
HPhH+yby+/ZIe60kBqwiBWd6IH8+oHv92X0GOEWJ9Usi/9r9YCGtjAFU+amP
9qhfhZSkXagqZ4CDzLPyfcgkzdsio1UMqHqT5rMVmV8+QVGzgQHp1u5GAsgb
FgL2VnUzYMErPu8J6pesZ2a3vk0x4FDNjqejqJ96rp/T1lBmwoz0XL4B6s8z
MZMVFhQmFO0nlVCQ/bBRsyA6ExbDXJMEkUN+fDhRuZkJ+VMJVa2ov8fU10ZZ
6DJBo1WUZIv86OydnkALJtyWOYp5ovlheMQgoCKSCTLzvFnuaB4xSGvOwGOY
sFG21NgE+d4x66ar8Uyw+LyzUBnZtsFb6eQNJkTkDsz3zqL1ybvXyHOfCQWp
Uxt2I7cF/1EwKmPCpaCRPlE071SseV1fO8eEUq4lbyialzJ2acg02auBXsgT
0WY0j1UcELyw5KgGMTqfC+4hD9kNj9Fd1eB77CPN08jK4TdeR3iqgWWGWKEk
cmbNghUEq8G55Z9dtt8weHCwIvnFdTV44aR0d+QLys/+yIbbtWqQxrfraucw
Bs8u+a1xUVOH8FUnDhh8wCDS4uQ+Hq46ZLqHDLxE8/HW/vTsyKbN8FncnPzw
DQbJ9DvPmvZtAUvpfygd6D4RyolL3vdqC3gru58/dw2D/TIWD96qaMCHERGj
OnQf0vesPb4mWgMYfqyf2xwxSJN1UGnkasC+rOfXdfaieaQyK+nAcU1Qj1sv
3qSO+plaBd5Wpgm7hx3neyXQPDrL21qPs6BBL+1yLJcMDvkzCtEJLCjdvdT3
L7ofuocf+W16hQXSL+nPe7vJ4HekoFv4Ggv2/HM1wAI5iusXn5jEggQrtS6z
LjLk6Cws3UxhwZt3Jp07OsiwUL7S9fAJC4TSVr5JtJAhsU04rqqWBcpCxI3X
tWS4fd/DNaKeBWD4KlQL+b5vs6FJAws+yRgez6khw8sNiYsNzSzQLU0bSa8m
Q7+1hGt7JwtE72uaRFWSgTosbTg0zIION2dTczYZthQEyWWOsMA9dtikoYwM
Oy71LTh9RfEEdmvvRjajpuSNjrGgXWvXxNZSMvi4KchNT7Ngiff5I6kSMoTo
nl94PsuCy6dvsq68JsMlkaEOXy4LlFwpeauRk3Pvx/z6xYLJddbnFovJkBHG
6/J6kQX6J4RafJCfHHYyCPnNgj7LUInvRWQoUKrZpPeHBY+JNyYnkctmKQsr
KyxwsKrz6ntJhv8DgoKqRg==
        "]]},
      Annotation[#, "Charting`Private`Tag$18795#1"]& ]}, {}}, {{{}, {}, 
     TagBox[
      {RGBColor[0.368417, 0.506779, 0.709798], AbsoluteThickness[1.6], 
       Opacity[1.], LineBox[CompressedData["
1:eJwd13k8VN/7APA7hLIUSSV7NGNm7h00JVrcR4WS7UNK8lUk2VKyVFKJbElJ
CknKmqyJKGWGiqwJla0I2aKsRbbfmd9f83q/7r3POfc5d57zHCX7U+bH+TAM
06JgGO834ZK9oIZDvI5vRXzW4qIE922TotFBxfPki4qtdYPDEtzFitJARcUw
Urj26mBfqwQ3gRuhIKAYR3IqFJ9IF0hw3XZ4n/yrkEHGxQU72zpLcJtmnaJH
FV6QczGNp0y+iHOF2rtpIwpVZONb5/bt/iu4j6oTPX4qtJJZzg/vO14R4U7G
FjI6r7eSkRAS9OaoCFf/RE1P40wruaZz3hJAhDvM/9fyZVMb2Zz6eyF2UZir
tcNka1hIBym66FFSdlmY25A7x0f73UlS5nxYtUHLuJercUONIz1k8Ohhq5x0
IW5Obli7G2uIvJxdPf5+6xLu0Mqh64Z2Q2QVrkBmrF/CpfkY6qhGD5FFydyH
CcJLuA+3izzqmRkiX9+7bFDexs+NqrruaP3uJ+kmm5E8fYGf69Nzc8zAZoSs
PZguKljOx00UqQmU0BslU31+8i+3oXBPkB/jhs9MkCpNu11XhMxzsKQ/L9vD
J0jdTX8dbI7Oc2KXyHZUp0yQWx9bZ1Roz3PeVznKZ3yeIH2eGsSND89xVPfP
JR3fOkkWMbUaUvbPcQacaFnfKFPkmAxr3Io+y3GJuljaEPmH9I6mZW/tn+a4
/6D3FOTMkNv0Pqxm5U5yumxbl5ZVzZAC/ya377g+ybFoCWXV9c6QOgHv4ITz
JEerpv/8j3X/yGKp/WdEVCY5/E9TxVeH/CNVPnReuHVvghPrp6Rz9sgsKbjJ
J8bv+jinTFI6Tlt8nmxNbsqQDhzlCCtdpXVqYXC1lZ111G2Q8377LbVLehgo
5b7GdDUHOcFWD7bImWPQf6G7QQ8b5PBFFhscdsXA9E673avoAc6/heETXxIw
UDg/zjnE6ef87LB8/IGPAtQ/tvnaMn2c2lganVtLgZYX9ynFw92cG+I1jEdH
+SEsRupsY1crx759P4e/VhBiuIc+eTalczzeXbU/RRMG62zX5nfSDeTT06IW
a/eKQf5Sq1F1p07y0QXXIfWD4sBapli/sauPDEic+29yWAJqxr1C83KGSayp
C175SoKNQKZg2KdRkurleG4/QwpuZ1W9dmBPkL1TMQdEXq8GyyDsRun6KdLw
h8vFKI+18LHkm2ffzB/SpDeSKS+/DhQ3ONOybkyTQ2/s/d9ny8DOZKFeZvsM
yZL4LLfriBwIEAeGOWtnSWFyyq5jQh74VtVPXZCbIw1GrP+ut1SEiTczezOl
5smWcgeKNa4E1IXfuqFD82Rh6FtbxSklOD2S3p8Uu0A6Cnh31devhwK3Fw+j
diySx85cKBS9pwxsrsq1S28WSbUTzHojOxVwubvT5tc6DD6sxEW8tTdAo+Ty
w25mGJTkBMTj/FR4HmnydM0FDASNLNfFCFKhRHCZXjnyf4O0OIowFQbXYPZu
fmgdlevufhangqmoixbnIgaScWui/OWpID5yy+aIPwaugVmhzdpUGHgqlB0W
hIGM1Wdvv9NU2DtpxQ25icEFCsOs9isV7r9aGGcnYdC3W6SF+p0Km8aiCjjI
ZqHDR670UmHP8pHl+5IxUFmRe0rzJxX4emJvHE3BoFZ2082H01TY1mpRGpyG
gbyWTr2XJA3en9bh5z7BoNzd3EhuLw3OkZo6/fkYCHf47nEvoME28Q2rJcox
0DybIXaziAaqLyVD/JDtVrY05r6kgb1OcVo/cvGezf8b49Lgftq98VdvMHAs
/O3hVUeDNx1LucfeYVB2wyHet48Gvjv89yW9x+Ccrsmv4LWqsCpidKynHoMf
aUrRiX6qIOCu+fpyGwbDV7/P8PurAvO1ALMTedz+0RGnQFVIOxqvq9OOAaag
xNS4pgprBZKdZ5HXxSiWl8eogtzC98ceX1E+QhRGf+Srwqb0rxSTLgxenZAz
wgdVYfHOw6WVPzB4o/f1aeSwKsSeTmqQ6cOgWjlhzdRvVVg4G6t3GvlLp2zP
6z+qIPWtW3NtPxr/oKyv6RI6SEX4bnUYwEB1j8zjMwp0cFFp/D48hEG0qvSS
F5Z0kLslfbPsNwY2ttT0His6KHz4pSM0itYjmm243IYOWeWfMoyQCxaNI4/Z
0wHP2P70M3Lz5wDZ5afoMGhAC+sfQ99H0PCmY6F0CMpZ5Tk3gUHUd85xsRI0
PseubeIvBtZr6pZqldLBNExUVmMag/XGbZn2ZXSweNAs446cXzw5VlRJB5a/
zIF+5Mab9Ev2zXTQ7Jcu/jyDgYTO7btFI3Q4m3lCP2MWg8h7jpV2igxonHrL
kl/E4KxPgKefMgOOtZZYmiPbmj9QiKEywE2EDsHIuPDns7U4A3R1S46MIFed
11Pdos2APSdW1BZjFOA7pBImas4AkcxvrrtRXfJe021YFMiAJR9TD6kJUMBm
Yv7Px2AGKLoPrLFB3v1BOnk4jAGHirXuhyKvDPlvVimSAWHyFn+7kHP+cDOv
32dA5nzSzA1BCgx8ShS1L2SA3yk2dAlRwDr6f/Wi/QzY0JJ4xEqYArLPhGVc
hxiQ4Nm85Qpy58eiE1UjDBhrL6rPQHZYsZISPMmAKosRrX/I7tcq2IsUJnjb
cimxIhQI8FeLG5Nlgs6ImW+lKJpfYscPU0XkS117hpGFSsM25igzoVsj+Yu4
GAWuz/bUuDCYsOWpkuYh5Ls+sQs9W5jglf1gpg85w43i8NmcCdZ5+3P/LKeA
W3hO3qYDTPhqpnV9zQoKsJ4cno86xART4yqGFnJ+f+Fd06NMkL9hln0O+ZW9
S9X7k0xg+16q/oPcYNXEKgllwpj/tfP94hSY3p06k1iK5uOLGcavpIBfSWLg
2zImqMf/bs1HxjbeExt8i8ZvkNKsRhZSuKm0sYYJZw+YWkwjr545t/ftFya8
tXJTNpekADvbKG5glAlEeQ99Dvm5soGy2CQTPN8/ChJfRYGt93SzNf4yIWfL
sxwV5J0hmmW+80wY8VntbIRsZqc4KCqMw6Lge/84ZHepSS0NZRzetovtY0hR
YDz8V7klFQevKfzqNmRvvkEjXzoO9wQKw42Q/X5/PfpGDQfa1d2C7sjhVZWh
lttxyOzXycxBfnwxvuW8JQ75+y68oa6mAD55x/6BFQ4muet/bkLOc4kcLj+M
wzHKzu6dyEUHgzBRexxwYyZpi1yhcUr1gTsO+soXCqOQe37sPFcegoPZws2k
ceSdifVJjHAcIkZNihaQH1pZ10XdwOFA/45o4TUUsK3xWH/sDg6Ply2mKSG3
5T2s5U9G1/ebbzRG1nbB/7qm4bCu7dO1g8ixysVKzRk41DezsuyQD9z94JOS
h8NX8tleb+TGCwuKeqU4KBXuHI9D1th8bV92GQ4KfTm3k5Ajf0n5SL1D8+u8
vfAE2cSOqPlRg8PSzdIaJcjZ615MGX/AYRNf93Q5smjzbsXnjTi0nvO6Vo1c
rW/jHdyKQ+eAvkgrMh0bSPzVgcM78dx/ncihLzyrD3ThQJIaBX3I+ni4Aq0f
h+z8pqAJ5HKJl1WVkzho7+CkCq+lgFKN3qTaNA7CctSBFcj+Vz/Kx87iwL9Z
f2oVss7fAU8nPgIYopTT8sgJeV4PGgQIiNR883U98pwzVqW1jID4UxGracgv
O9bILxMnoDI8dJCFLH03eY+HJAFC97oCNyKfM1XzbF1NAF3s5uBm5C9LSxJ0
1xHQ5Ji+ThtZs1z/fYYcAUWKO9ZsR75zoXFcQomA2KxjnTrIk5ts5XxVCDjk
xfLURbb4NWjQTSNgvDWvcRdyfrr3GUMmAZe2LMzrIUvYURLyWQRodNKnDJBP
r4uoXLeRAE8Zg+K9yB+a1o4HbCbgA8vZYB8yKyJF9qcWAQsWyUlGyBH66gYW
2wkYe7202hh5eLHEo4QkoDwm67UJ8r4XBveVdxHwZUnSRVPkJ2eaKsL1CeAo
zi0zQ16GHxmb2EvA4cU6e56dfgzJ2BgTUJXFCOW58oGP/lszAjyIDb48U634
PPD9BCy51KDFc5DEjfjogwRcvU2+5cXvrZaumLMmwPhwkCzPu66mjjrYEiBW
UqDLm0/SDg2ZOjsCaiO72Lz5lpsIB846EHC+Y3gZ7326j/QM0Z0IyG9LeGaI
zOfxytzKlQDhz3wavHwoB9x5GexOgLkkM4CXr9233dcXehAQ9XFDOi+fDikG
13q8CFhpyPeQl++UiplDcAG938YEMRL57ZfGMvdLBIhPnw/grV/vQCY94QoB
A8reNbz1VRGxnZkJIUBehr+NzYsvu8VONRyt//KCRHVefEK86sANAmxfcLQJ
5FTT8thn0QTs1VP+uQG54mg81h2D8qsUx8f7/vo8vJzE4wnAM1N/yfHyF03V
OvmIgE0XS3dLIeunLibGpxDw8/ZAjjiy4/MWoep0Aj5N9I6IIKe1XPtCzSGA
8uvmEIUXf/AYafmUgBK6zeM59H/p+7c9PbCAgPtjm7f9RabJ/fbpeknAQ6Zx
10/kx3YWq+9VEtC4PY3ehPz+DH7pfTUB7pO+t2qRBwIF+v7UEZBT0Fj/Dlk1
rajQopmAmRS96iLkjCEZS7HvBEycbHjHqxfVs5OvtvUS0PBif/st5CHRehWX
fgJm8YaKMGSGmv9kxQgBbzT6FM4jP/Hsve3/jwAtFaUOS97zV1/P5swTcJQc
SzLiPX/n7rGvGAsiDJiwC5lZvIe9VYgFwbKrF9SQs+ayGickWZD2YH+YEK/+
BHlLnCBYwD/4cTAH1cvh7f8LCFJnwfIy30PJ/1+fd08ks9H1o/xJMchP7Fd9
6tJmQaXrwOvLyI/JZ7HW+iyoWDy13gQ5ZWZUweQIC+yLv2T0oHrfm9cS6WbP
ggXbuOxPyMpOXEr4cRaoXhcOr0RO+nyzp9IVxa9gNT1BTnzGStc9x4LFit64
U8j3TrqxNt9igetBVdFxtB+1qexPtIhmgWlJe953ZOmObeJnYljQWrpM/SNy
rKHIeE4CCzxrhEpzke/QnhSqPmFBssiQtCty5Pf+7bJvWLDxj2pHG9ofQyyP
7eOfYoFEbmHXA7SfJpl22ByfZsG8fbFKKPKrvZbulbMs4Bt30PFAHt9hcCuc
Tw2KPkyP70S2oTK/SIqrQVjAc/teCQps/Dtur8JUgz/b6p0VkL/FBvjq2akB
LmZ32Qft/zNRs+HpDmqQJ9h0xxp5VYRXwjInNXjBrgvUQd57xZFb564Gfl7R
fQLIBc6Gggf81EDgpEBVFOo/rm1dGeUYowazHVLLU1F/srnjUUZInRrUrJua
y0T9jzjLaTq3QQ3MPEPMI5CHL7MMWprUoEzCMdgdOUW5pFe1TQ2OmG0OU0de
5dqsUN2Hnt91cC4f9VP//Pj3CWLqUHf8bNLTZRRoFdEs2yOtDi5mtdvuon4t
lh6fXbdPHcbV2PyLqD+cnNBPDTRWB/vufr5PyKal4/e1TdVhgb3l2xNkQQvD
66nm6P6DbbQDvH7Sb8bl4iF1cOBLWppJoYD5h4OqxAl1aIt/JGKC+k9R71XJ
1wPUodz2ucf5eQwucyNi971Qh4F/MlecUP9sLGOZWq2iAVIdIdIU1L/rulce
lgjTAGr4lO4XdJ5IlLVXqZ3SgM1ZZS8bq1H//ib9rsnhjZCrb/7J/wXql4ly
RmPpRiCVLawM09F5Z2LJxyoGG2h2R3/sjMLA/um4YthNNjBkHHXC0XnPLcBi
zvAWG6jdQ+dwZG+Lgi+it9lwK1vpYR06H4ZOed+IvMuG9QrlBSuQc7RnZmMS
2OB4OeZvlC8GM2WLn9My2TAU0zx45ywav1E04m0lG7KSpfMjPDC4l3zSKbiK
DS2pyZE4crJX/a49NWzgP1ZmU3Mag+erI//V1LPBOanp9VLkDmtJp6ZPbDB8
JZkS4I4BrUd6V3cPG15XLwh6umKgXuArn/KDDeU//5WJI28Nap853s8GaYFp
lxwXDIxoCXmDQ2x4JyceMuiMwRlXRfmxMTYcNPMasHXCwG/7lZn8CTa4Z29a
NXcCgyCx7mavKTbEc5msOOTY3OTw6Wk24K9a8CZHDJL8l5x4+Y8NxtPxEqeR
M/87vtNvjg2zt/J6RZEL1lfI6Syg+IRcWsZxDEonqDOLi2zY6TZgqY/8f5+Y
RpQ=
        "]]},
      Annotation[#, "Charting`Private`Tag$18848#1"]& ]}, {}}, {{{}, {}, 
     TagBox[
      {RGBColor[0.368417, 0.506779, 0.709798], AbsoluteThickness[1.6], 
       Opacity[1.], LineBox[CompressedData["
1:eJwV13k8VF8UAPBBdllLm53QzJh5YypLdE+bLK2kopIlS0gRbVSaSokkqdCG
kpJUaCWeJRpblGSrZPlljSwxePyuv+bz/cybu5x73zlnNF0P2roL02g0lhCN
NvN555SrGGffrZWxNYHp09NKZPEXjQ07NI4jqz7PypZeJXK6JO+shkY4uhWU
9LG2QYm8Q15WF9WIR076H9qGs5RIX/OgA6Pqj5F52INqxf1K5JcJr9gB9bfo
m/V5eFanSIo3ter1qfPR9ZWtiQV5CmRS2T3/HvUGxPltZqgcLEcOx72k/4xs
QLE1iTe2OMqRFp7lbZ8FDciec/Zpmokc2Ssyav/uSyO67BW47v2YLGlsvsk0
/EIzkssc8d9xTJasfjYprNf/E+U4TNmvODmbPF3GtObsbUObI8Sq029LkxnP
wpt8Wd1oS3SDsyddguxW7I60dulGL+4nmakqSpB6R6xX6sd2oxM6fNnfAnEy
0Uw6qU3QjYj/zpi+4ouTMfxID8cPPcjn+epl4C1OHmm78nf97j60cfDMtv4M
MfKedPlZhXUDSHaXetFiC1HSE9XE9wYMIW2p/MnnqcIkLfnfu6aIITS20IGn
FytMxs1SaS57MITYS1/FpYcKkx/5HmqP64YQ2fZmRauDMKm/bTLZ3XQYZd3f
nCOQESY7vfTSfwiNoCWDdzsqgoRI75iTedXR/9Bb8fnjSVtppF/HkrbsDAGa
tyPpoJvTZH6LU4NEAV+A0txi1IRWTObb1V9kVbYLULLf8fC38ybzjct/H+9Y
OI4qDHp1TtRM5Iu8SJFXvjCOXua2HTGymMiPC9FceXTvBOJ/1dKOWDqeX6C0
IN5EnkITfRdftGqP5UtpntP7aUwDpoRIsarlcH6UfDk9yVkEVO1HXGY19eS7
Nm3LF6kQgxq1i/OG9Fry/T+ccz2oJwX6RVZf5x3j5784JGM332o27NtmW5Rh
9wglBft0EzvkwcdnA8ntqEG8e5Nbh3sVYPIsr4s/8R3RvrRA7gkl+GCZf+PK
snakG+hxbBt9LvzpznityOlC7SM3t0u/V4bZyu2BGdZ9yLrD+2SM/3zIDPVk
S9weQJvaoxlqagtBkHY1227zIOoucg39+HQRbDjaqtLyegixFOpU1+xVBX6w
c7SH0giSQiMuzUNqsOXBF5tE7j+0vs9xVMteA7x9a/WUrUZRfeE+IUemJtyy
8I6nm46hlxeLnTRGNKG477WUurAAeYgGtVRVacFeA87zq4UC5BYQ/FImQRui
dstHv3AZR2xPRtUGFx2wyaelb+0dR58UmdJBJouh9eaaE2r+Eygng3eLKaIL
D396XJ77YwIFC9G3VHzXhUajaz77100iqeYTln7ZeuDw01bW+s4k6nioGXsv
RB98TxlfMW+fRLH6C2a9tV8CrX7yF8x0KRSd4FHqokGHuVKrWAGOFDp6hHc4
RJsO3pviuwx2UcjJ9q76TV06bDWMWNyFzZSqO1rBpENm4G91pz0U4h9fp29k
QocdR9jaq50pJOygEy5jSwczIW74oDuFgua1Wr8+S4c5nZsEI4co5Bi7p0rm
Nx1abvd4RJ+nkEqW1CKfbjowLZ91m4ZR6GfNa09+Hx1YqaHt7dj75BSFwobp
oOmgtMLoIoX8LpVwp4UY8HzA7fjXSxTihbLj/6owwHQn333sCoUe+wrtq7Nl
wBYzQ9uGeAqNrU0R3MtjgHzR3WaFdAqF5Nw7W1zAgKWjMcwYbJphwuyuYgZY
RL6RVXxKIXH1K5qG5Qw4cWrJJfkMCikLjlkVf2PA66kEF4nnFOI+3RDfOcAA
+3HbzLYsvJ65w8YcbSYsXz9Va5VDocGIP4X2ukxQ2Zz6PBc7SLhrw4klTGiv
G9Zi5+L5+787F7GZ0LheokLxPYUi+KUX7c2YcINq4H7No9Cjk7fqj9szQcTZ
8phFIYXaOlYfK7zABHvdx4VNHym0+l5VMj2CCclo12prPoUSdzpWxkQxAaTN
bd5gO5X7a7ldZ4JEsLEgpoxCjc8TK0TuM6HD8lHZ6goKfQ6e0liXx4QSI5pX
5CcKFSq845cO4+cZxU8/fqWQZvm6YfYYE8KVeu7r11Eo9FyNWtwEE0YyPPUv
Yq8c7TzsJWwA8w4Kf1/3jULvmuepScobQEKyqiCnnkKZqUEB1gwDECrLVL/W
RKFkc86iShcDCEhwMPnTgufbJHV2Yp8BlA/Rmkx/Uah1b1v3Ei8DKGZ+Ur2A
rc27/i7MzwAiz+2+oNZKoQclAgcINoCDy+/2WbZRKGVzYVxWrAEUOWdpRnbg
eLnYKSeUGgAr6DRV0UWhjwHMUx/LDEDwac/07G4KdZ4V/e9fpQFoJLMfbsLW
f/j6pV2tAejZ67RVYT/uXmQ/+5cBrDKMUi3voVDa4fZroeMG8EFRKyOzj0JP
zwcpeBqwwDpWUgr9pVCv2R7eeYIFewuSvx7GZg6vHbrPZYH6qaUbH2Gnuc75
2mLCAtmj6SA/iNeHsuIcLViQLVK/ohn7gWBAfdNeFgTZ2STsG6ZQ+/P6aF9X
FtxGPzix2NpepFCEOwvWZ8ofLcJOrrvSVurDAkjMldIcodC9LFbqqmMsiCqT
dKzHTjjgy1p2lQXpvjrPjEbxeetsu2cXywLP7Y1MV+wFzSvkA26yYMmBSodI
7Dhr6cGMOyzwsakp+Il9XS/tpX4aC7KG51fyxnA++PXbTKWIBXqlX/57K6DQ
BXs3G5ERFmg84tX1TuD1bG7e7T7GgnC3LIb8JIVyrez9SidYIM+PWszFHjRf
fzVCmA1zNhaKH8Percv4piTPBsY7XjiFbTg66KrDYENw6JE7oxSFNv71CQxj
sUHU4pvN3CkKefW0n+/ksEHZqjrREPvOz7pH6cZssK6dhXyxJT6++7PUgg39
cmWbm7B/xPFOrHNhg6cY8f3RNIUEMRMRqfvYMPRltUgB9pzLgXckvdhg2PKp
ph7b6owHWenHhqnUT17itCmUvd9abHsIGzr1Hpxxxv7kVjTvzWls39I/Qdjd
e8yWLDzLBovsraIR2Oq2rA0/wtngWy/Pzsa+ZKoY43GTDY39B44JC02hlKUR
9z8msGFSdoo7F5tkzXpJv4vXx/oZr4c9ovXv258HbPC/LeFug+0s3ah6NJMN
KvO1J6OwT4jasRtesoH08ph9D/v6dDmseMuGwolf/AzssqH3btP5bNDPHV5b
ib2sOenxhUo2fJiTZiEmPIXkWV5jz6rZkCip+VkRu/c0a339FzZs1zg3Rx37
gXZOu34jG/jj3nnLsef41KqX/ceGnlj02BV7IDfBb7CLDTeFb//xxa6QdXm/
sI8NxJbbPUewz2X2OfoM4fE+t8lcwh4PEbERoxEwnirdn47dmeIRkCBEwAXe
rOFs7LoqfjxLhICt1PYXudiZGtGd28UIEFdzsy/HTrQakusRJ+DwVyuzz9hR
AduNTksSYLqlvake27tYJSxVhoDO3VHrOrB39p1+ukKWgJaCMrkebAvlttpP
cnj86DnXBrCXIotJNwUCdqjxPo1ga3k91h5TJGDnuyUfxmfic1XGJnIOAW1p
moHT2FNvDwZoKBPwgxXaLCIyhRqklxdYLiBgSwm/QRq7ZGl8Z/NCAsQ4v/zk
sLP3TMr5qxDQ+P31e0Xs5LC9RqJqBCzrcCuZix39rNApXp2A3h0TF+djn6pf
HGagSQAXxYouwvYVCn9aoEVA8u21ZqrYjvTeWnsdAjS8tQzUsS3tNk92LSZA
IWFNvQb28pBM7VN6BKB5eeZa2Dopc20UlxDwpTh1jza2YtWxgId0AoJOKRvr
YNNGm+JNmQQsn69ROeM/6qigyoCANKdGlcXYzZbJna5sAiqUd+nNuMxfVH6U
IMBw6nXvzPNvEryMIgwJKC0TOzDjh0XlTupLCVBh7Hk0M19sLyssaxkBa0qq
786shzc35ul6IwLyVxzdool9aOVIbZMxAW+0Pd7P7MfJc+fkQVMcX9msjpn9
bojO0Z5lRsCBsMP8mXiYvlWziTMnwErmvdcCbP3WMwFMRMDXhSlFytjK0h3x
JBAwb/GqRiXsWUstC7atJoC88TBdHntw95POzjX4+9pu09nYLedl5U+uI0DE
VPu8JHZVhr+RwnoCFqu5R4hi536rdUqxJOBF1YeNQthxS249rbQhgPfYWHwM
34fhIYuUsxvx/aTFXBnE3pw3eNtkMwGfbiR87MUWs7OOTLElIJNYvLEF21X1
39ld2wg4N9Ac14Cd9zspWGE7/r33s+sz9zkoROB90oGAvuty94uwqy1SXLm7
8H18+TkrB5upsNWxazcBoV6LjmRht6c8srJ3JmDuaKpcMrbtpx36Bp4ERFyM
jQ/GzogX0WjzImC/k4+JP7bkvmfz4r3xeSTfivDAJsfExEX9CKh/6L9+CzZb
61VHcyC+j79r1DWwL/W6fI85gt+XV7b2Stj/vZr91fIYATa7p8xn8sddG/fi
7GACHJkrl/Tg/CITNOd+JI8At+fLvF9geyEyYfU5Aj7Ytq1Ixi6S9I0ZO0+A
a9WlgpiZ/HW36My+cAImVVhdAdhdpQHOZtEEbI67ls7GLllYo9p7B4/P0Ft4
C+dPrY6Qucn3cDxIb6ML2Cef6c/emUSAySIkdRh76drQyaIHBPy6OVVthZ18
gN106wkBR75f7xjC+fw0eTnO5i3e35y/YIrd/Z2MFbwjwHfHr2Va2NsnhqJT
cwkIvHC1XRKbudwxXIQk4HJC1MF6XD/qn+ieyCkhIEX73MoAbMOb+bsYtQSU
bAirjcP16U724I6GrzifvVp/KARb4vPibRe+4fMZMy7di/1TJnJDWyMBkj9E
UxdjR/J2mt/6RYCxfxGRgevdfwf+qkn34/dd5XxoJq6fWyN0Fr0dIIAu2dBw
FTv30Y55noMEvL9e3H8I+1rbe7miEQIe78/ZysIGh0u04EkCCPPYgZRxXO/X
ard2S3Lgea3p04u4Pm9cZJ9SpsMBsY+iOSoz9b2dRe7S5UDgB7Nr//7h/uKp
RFOvHgfsxPS51dghkCsvx+DA0DbnMh52urt2iB2HA0LjJjs7cD8h9fyvbbM5
Bx6eukxLxP1H6doo2p/tHGC+OzTeg/sbRVmvRad3cqB3Dbc7D9vp26rl8o4c
OBFcev8q9r/9Iz6GezhwmkgNXI6te2X3tyNuHGAwFK+cHKDQuQZ6xvRBDuw6
P5Yt1E+hVX6luxTCOeDCphm14v5rvL7LovgSB5y2rtVKw85eI2N4NBL7rkm1
P7bugq0S369w4EXpxUAatkxxY/ajGxz4xuxvWYj7ufoFf2bDAw4kvjjsuLaT
Qoc+zCH98jlgvDZ1l3c77p9UXHUqRjjAvxzRKNZMIVMug+U6yoEU8mFhMe5X
a62GjcbGcHyeRB7nYUscDbPRmeTAao0RO6oRj1eTFhAibAjf7/zIHWjA5xM2
RDLlDOH9n6W+Vbgfbu0/t+eyviEcChh/5P6FQjpFqTc27TKEX64l5WK4H482
KKR/zjOEd9Y1f2+9pJDH0KwaPp0LiVelZt24TSHXF4Ma4Ve44HaWVvSeRyFf
nt2k9VUuaOmUMdZhB9llf5O5xgV69XKvijMUujgSFBV9gwtt2st2N4ZSKMNE
MHHzDhf6YzwNh0/hfqhguu7hEy50fEp6oB6M5/8sc7m4lAuocof49sP4Pt0/
4BXG54JRsqZQfQCF7gdWrbEs50JqhVu1A/Yr5ejx8iouKPEu9e/2p1Czo5LX
l69cEBMZ5LgcpJBe24I1rW1c4K28+8XFh0JE9gm1Bx1cKCFvM3554/iebxK4
/+ZCUt8/B2fsDXp3nnd1c2Eg6J+J034KBfhoqP39ywXgpUns9MT30+yMIHOI
C6tyZOfWeVDo/OzW2sARLjzkrRyzw457dj9ibIwL4fbGazbj/5fJobM8341z
YVxT7UnFPgo92eq+OmSSC1FTYt1W2NlaJaorp7hAkDRaqRuF8oZ0BdPTXJAz
WtC3Bvt/Myf9+A==
        "]]},
      Annotation[#, "Charting`Private`Tag$18901#1"]& ]}, {}}},
  AspectRatio->NCache[GoldenRatio^(-1), 0.6180339887498948],
  Axes->{True, True},
  AxesLabel->{None, None},
  AxesOrigin->{0, 0},
  DisplayFunction->Identity,
  Frame->True,
  FrameLabel->{
    FormBox["\"lick\"", TraditionalForm], 
    FormBox["\"Capture Rate\"", TraditionalForm]},
  FrameTicks->{{Automatic, Automatic}, {Automatic, Automatic}},
  GridLines->{None, None},
  GridLinesStyle->Directive[
    GrayLevel[0.5, 0.4]],
  ImagePadding->All,
  ImageSize->{696.9999999999995, Automatic},
  Method->{
   "DefaultBoundaryStyle" -> Automatic, 
    "DefaultGraphicsInteraction" -> {
     "Version" -> 1.2, "TrackMousePosition" -> {True, False}, 
      "Effects" -> {
       "Highlight" -> {"ratio" -> 2}, "HighlightPoint" -> {"ratio" -> 2}, 
        "Droplines" -> {
         "freeformCursorMode" -> True, 
          "placement" -> {"x" -> "All", "y" -> "None"}}}}, "DefaultMeshStyle" -> 
    AbsolutePointSize[6], "ScalingFunctions" -> None, 
    "CoordinatesToolOptions" -> {"DisplayFunction" -> ({
        (Identity[#]& )[
         Part[#, 1]], 
        (Identity[#]& )[
         Part[#, 2]]}& ), "CopiedValueFunction" -> ({
        (Identity[#]& )[
         Part[#, 1]], 
        (Identity[#]& )[
         Part[#, 2]]}& )}},
  PlotRange->{All, All},
  PlotRangeClipping->True,
  PlotRangePadding->{{
     Scaled[0.02], 
     Scaled[0.02]}, {
     Scaled[0.05], 
     Scaled[0.05]}},
  Ticks->{Automatic, Automatic}]], "Output",
 CellChangeTimes->{
  3.8805362859852543`*^9, 3.8805368499162283`*^9, {3.8806230210944724`*^9, 
   3.8806230433908396`*^9}, {3.8806230860706005`*^9, 
   3.8806230953683634`*^9}, {3.8806231333459473`*^9, 
   3.8806231631053486`*^9}, {3.880798064031684*^9, 3.880798074902562*^9}, {
   3.8811350632789946`*^9, 3.881135088487277*^9}},
 CellLabel->"Out[4]=",ExpressionUUID->"57483c23-ba2e-4c9f-8d9e-174427ff643d"]
}, Open  ]],

Cell[CellGroupData[{

Cell[BoxData[
 RowBox[{
  RowBox[{"(*", " ", 
   RowBox[{
    RowBox[{"Fig", ".", " ", "2"}], "A", " ", "plot", " ", "utility", " ", 
    "as", " ", "a", " ", "function", " ", "of", " ", "lick", " ", "number", 
    " ", "for", " ", "various", " ", "amounts", " ", "of", " ", "work", " ", 
    "period", " ", "trials"}], " ", "*)"}], "\[IndentingNewLine]", 
  RowBox[{"(*", " ", 
   RowBox[{"high", " ", "licking", " ", "cost"}], " ", "*)"}], 
  "\[IndentingNewLine]", 
  RowBox[{"Show", "[", "\[IndentingNewLine]", 
   RowBox[{
    RowBox[{"Table", "[", 
     RowBox[{
      RowBox[{"Plot", "[", 
       RowBox[{
        RowBox[{
         RowBox[{"F", "[", 
          RowBox[{"myns", ",", "nL", ",", "0.2", ",", "1"}], "]"}], " ", "/.",
          " ", 
         RowBox[{"{", 
          RowBox[{
           RowBox[{"alpha", " ", "->", " ", "20"}], ",", " ", 
           RowBox[{"betas", "->", " ", "0.5"}], ",", " ", 
           RowBox[{"betaL", " ", "->", " ", "0.3"}], ",", " ", 
           RowBox[{"cL", "->", " ", "2.5"}], ",", " ", 
           RowBox[{"cs", "->", " ", ".5"}]}], "}"}]}], ",", " ", 
        RowBox[{"{", 
         RowBox[{"nL", ",", " ", "0", ",", " ", "20"}], "}"}], ",", " ", 
        RowBox[{"PlotRange", " ", "->", " ", "All"}]}], "]"}], ",", " ", 
      RowBox[{"{", 
       RowBox[{"myns", ",", " ", "10"}], "}"}]}], "]"}], ",", " ", 
    RowBox[{"Frame", "->", " ", "True"}], ",", " ", 
    RowBox[{"FrameLabel", "->", 
     RowBox[{"{", 
      RowBox[{"\"\<lick\>\"", ",", "\"\<Capture Rate\>\""}], "}"}]}]}], 
   "]"}]}]], "Input",
 CellChangeTimes->{{3.88053645095766*^9, 3.8805364840636754`*^9}, {
   3.880536549968918*^9, 3.8805365563641014`*^9}, 3.880536780187143*^9, {
   3.880536833718707*^9, 3.8805368717068925`*^9}, {3.880623197838747*^9, 
   3.880623249194948*^9}, 3.8806233020634584`*^9, {3.8807981000881605`*^9, 
   3.88079810047192*^9}, {3.880798131490184*^9, 3.8807981323202953`*^9}, {
   3.8807989176639414`*^9, 3.88079891800329*^9}, {3.881135093127985*^9, 
   3.8811351050689845`*^9}},ExpressionUUID->"e43589ac-9a82-4893-8c24-\
99cd23d936d3"],

Cell[BoxData[
 GraphicsBox[{{{{}, {}, 
     TagBox[
      {RGBColor[0.368417, 0.506779, 0.709798], AbsoluteThickness[1.6], 
       Opacity[1.], LineBox[CompressedData["
1:eJwV1Hk01VsbB3AhZcwQURw/JUoonUqEvW+aDKerIuXehHDKVFxkrIQkY0gS
ESWluApvmfYOScaT+XfOMY8ZMh0Z37zn/WOvvT5rPWs937WfvR4lu+tnHXh5
eHhyuOf/d+otOwEt+6cGW3iFl36v9aCqFsLUkvAFaxdZP85W9aC16vJggggH
8wl2osPhPSgVRymuJ54A+GFcGsn2IBd9L9cFxdfgZb3Xm5lj3ehDa+8LjuFb
cHA4N4gj2Y2WnU3ZM/Q84M3adEupvwsda3i481fHe0BdJ/N9KrgLtaxcTZhW
/AQKUx5EyraxkfdXyr6p/GKQcUdYXPUtG22Nb62bNCwF1aW3lExD2MhODfKN
0xH4aUaLYGizEe+KXxMnAINWN1+wR4qNWnstFDjHPwNLNYpO/BQL+bwV/jTb
UQEkdNFkUA4LGccNC8ymVwLvfzga/BEsJO/z2XzmWhUQ3Lhc9sCZhbDhzemp
lS+A3jkrlrKXhTaw+lUnFb+BuqaZP+MrmagTl3lNjH4D8ld6q1feMNGbrKTK
8fxacGiuN8oynolOe5y+PGZYD0q0rId6HZmIuLD73Q+RBhBymOEqdJaJZvX5
V0bbGoCo1q5DigZMlChYnDhCbwI6o2aveOWYqOCmscc/sgww4Ud3btjARClj
2nJzAQyw9oN86b9AotBLO7FHHwNYf111Ex4lkRtDkj57/Dsoi7kw4EeSyNKQ
R8zjzXcQrZ22o6aORLBosmBGrBl4tDw3nyknkWRKDe9MRzPwfBG4j/GKRCti
Ra9v6LWA0QM6OndTSTQYlGk2nd4C1CNtf25MIFEDJ3bh+vpWsON4/X27CBIV
0W89m7rWClLc9h+PCiZRGtP5+PXGVjC5qGIfFkCi+7SLEz/3twEJKKr2pzeJ
3PGJeLfHbaAvd1NP/w0SWVEP6P5caQPtgTJN0IVEhllKfa427eBDeLkR/SqJ
1OU23Z+sagc6x80yzB1IJB25qum6uwNQK4v2brhCot+/f7RNRHUAEaa3aaAt
iUbcOwJcZjvApHXW+UIbEjEGq3ZMnO8Ekb4Dee+4/mj5vta5pBOsiJuW2XPr
n9emuY8rkqCb5jXSaUciTlKhWk8kCbSZDE3I7XeCXjfQvESCuKHx3iBunicH
+1KqHZlAWmA/fwo37wTfgkVxCxPQRrMzI91JBJpFNuVCFpgyGWw8c5NEcenb
a56/YwGDHctPfgSSaMjtcNCjrWyg2e6tcDaURIf1T+uGh7GBRvYZ7/AoEkUI
288FcNjgB+j7EpVIom7S9+0N2y7gZ8bQupROIq3sGAf7xi5wzkFycP4NiUK8
X1IuHOkGAg2dQueLSNRxrKTDJLsb/JUV1ulfQSI1qe+xQLoHHBXJCXZo4r5H
3iqv6lQPKCzbYBs4zp0/ELQW1ewFNf983py9TKIjKgm6Yfa9gChnZccIMVE0
5/Wc3/deMK0zlx6tzkQfWQcYnA19wH5cLCuD+1/7KtBbN4M+0GhW0OByhokO
PGxzsMvpA70ifdPyvkxk7WNzlN3XByyHh3PWopgo7PI45bxsP5D3t9kYl8lE
TI11nUah/eDxRzEaYjDR7Vp1Y63LA0Bu3R+24lQWys7/j0rOowGw3mqj0zEa
CzUnHeXbWT8A8jmc8m1XWUiZfqFUVmcQeCeut89NY6FavhBNHqkhsGb9cE5X
ho04Y2LCfkZD4PYR+MzmIBspND8Zmbs9BPhLU7dQLNjoRnpe+sjEECCkVDlW
iWwko8+SbKoeBr8WZq8XKXYhqOw4deq/w+CocPwjT8MudE14pq6COgKELvG0
InoXKiUFQovSR4BvvJHPYn4XsvPev5DqNwqCNA5vbDLtRrl54SwXzTFwtrk+
fi25B41JjkUa246Bld99KyLcfarqbWywK2EMXEluyQiZ7EHpesLPB5bGwHq0
NaSD6EVx3yIdrb6MgzPVPg+cb/Yi74GYmZN/T4LIgJJnnRp9KE24Llji+DT4
48x41UhpPzLQ9//7jvU0SA+2nocd/Yjttufg1M1pMFDnerZiph/JNkcM17+Z
BuNNJrv0VAfQwyRTo/viMyC++GMwb8IACt7ZKLbGmgEf4vT1oj0HER18fzLh
MQeSb6UyHP4cRjwZv4pZEXPAvGOBCHMdRkn88uzaF1yfSLT5EjGMar45Ul63
z4HP4yczH9cMo13mqxkOuhwAvrEFIw1H0OhV1bfd6+aBildyZIDBKHKKCyxn
xP4CJRJbN7efGENuQ7sHCnKXgDZPje7jRz+RkFKIas9hHnjLTaGz1JKDosXr
1J7b8MF7t1fqJE2XkB3LHPHVC0AjJRP55uLfyP1LiN11VSEomHuX7xkPL86/
IXJO1kgU/pdxcfgUnR8/93ce22cpDu8dPpcxOS6A76atnuFMSMBnXZl8oZqC
mKelF5b6ScFmz8oX9aeFsYqno4+5mjRMfc8rfDFYFA/OPz4vXCYDT7VPR/72
3YSNh5wC49xlYWHdqF4GFsenB2P3UChbIc8640SpDxJ4rNLuTs27bTBM7w6M
eyCJNSXaFQwvK8ClY2bOtGtSWAjM27LnKHCh38b72t7N+OSk1cJ2CwIKrrek
8a9uxp0V9uus1JWgKOXde1qJNC68X2VNzCvBgonH2v86yGDH9V69jY3bYfeq
2iFlmS34iod/oUjyDphXw18a+2EL3kvf02hqqwx1jizJu52UxU2S6sJeOjth
otups/x9srgk9+5TdT4VKLWaHktzksP+69TM6rtUINkWqjK0KIeF2H6n3ApU
Ia3Snb14ayseylJKSAvYBW9XSfeLLGzFCbvk+D9Z7IZ0v+ppZc9tODbZ8ast
oQb9/YoPWg9uw1YJlxpFRtSgszlfw4XT8njx2MultPI9MCt7MU+8TB4PDB31
qQhTh6LLpa4xhALO0Nfa1mCrARtGo/sD7ivgd6FeEnQNTXjByKd+w7ACDrO4
YsI3rwmtU1xoaQYUfJD9/HVYw16o2qMx5fiUgpN2P33XYLIPCkpL522couDb
OCrJ5NM+aFqUW5t0QhHTtlm8rFXWgvmlomKpTxTxH25f/5II14J3mB8ZEYOK
OE3eTrl+XgvKdWbSkuQIrFz5KvH0X/thXfqLqzv0CRyrUaHWXL4f6nVU7p22
JrDjHP/3b2pUmCOW3BZ4l8B2+bNEeAwVQpr72usMArvcPbdq/JAKdx8+FKqd
SWCvcwUdIvFUyO68t1jF9f15r+jYRCr85US+6nlB4FydpZXHqVR4Yzxr9+ZX
BF76vNaelUOFqoZLpb453P7NIlFVX6mw2mVVV7uAwMmZrlfvfaNCAysB3wqu
Mz0bDU/VUWFVnfBLWiGBi2Ril+saqfDNsszXK0UEZltJXW1po8IdidHUmI8E
Vh2QM+wfoMIuJ578/lIC7yvwo7wYosJLtEsMlzIC64aylhxGqFDdbKLrF9em
qqn//hijQk2YWymECOzhTFBmZqjw6CWiWOszgQP0gpbez1FhDMvFpITrUNH+
Vs95Kvz7pkDdsQoCJ+VlRiwuUuEpb81HlpUEzrjDTy9epsK86MqeXq5zzjgc
DVilwgN7P8g6VRG4YHu1gsFvKnT6lwfOcV0+p7K0tkaF4k55FgFfCPw/EiaT
ww==
        "]]},
      Annotation[#, "Charting`Private`Tag$19378#1"]& ]}, {}}, {{{}, {}, 
     TagBox[
      {RGBColor[0.368417, 0.506779, 0.709798], AbsoluteThickness[1.6], 
       Opacity[1.], LineBox[CompressedData["
1:eJwVkHk4lP0XxjHKXrZmbGmUDIp4x5o439JrSyrLyxuplEgRFVpUCokQpShJ
VJa0WLMkz2OfmccWCvEiW9ZkNwx+fn+c61yf69zXOfe5FVwuWLvycHFxDa/V
/3viTZf1mqcTjNTjEjxWViewymaqpT31KnTJptYcezWBrVaXBlGpYSDf7W3i
ZjqBJeKRW9ZRn8KoZ5n15Zjf2HlDX8/5LRkQn1pQ6qA2jjUvucf+2VIEenta
nF2CRjC/GnmNiexi2Lubwh7QGMFkHrUQ48YlMPJGy5TUPYy5qCLSqBsGUtEn
aXyGw9iVd0JFU63lIDKofkWaawjj6+iljW9hwm5hg13PkgewNvyL79gQE0xP
b7tk7jCAvU2NrxjNZkEk/UVb0MYBzOqi1fER41pQMPF78eRWP/ZEoPjJL7cG
cL1sEiZ3pg8Tf87gmWxtgtquwttTB35iyawkn9Et7VCiNaaVPfIDm4nPV+2O
aAeTf1VfKnj9wEzciL4mdjsEJagcSppqx8ZI83bFzT+g8ZBE1OeVNkzP0Gp3
WGgn6A+f7jHd1oo1fuTw0Ca6IT5Lf3jP82ZMHAScRdR7QETnXV3hrmbMQCl2
d+jpHog4dBSjVTZhUTMZ09e+9oDttctpbRNfMa2Yb64umT8hwsxPx8m6EbvF
2mmhebwP0m1vpO0NYWHp2QVKmY/7QPPErRAdJhNrit9H2l7bB6G098O9G5iY
optDiZR+PwTblTnYJ9VgLFKwOpfEAHQRQX6nWioxsmGHeEP1IFxzNAm+Lo1h
Hz6GdZxXH4FYO2XcJjYdGxEfibA4OQIOhXaHYqJTMZqfhZFy7AhoKW3WKY55
jb3cI5Tcxx6BUIuA19kpL7GHzIgzR6tGIa5WMmyAE4P59T2YNHUah0AnHf6l
lBDIMfmTsv3BOCwdZtlSgyNgIuOwLal8HNJUZaXfZMSAu7dYQSntN+iKJlIE
nOPh6PLDAO3p36D3SZQ/6kMKJAkRQWJ//wH9c5m9Sd0fwMjwulOg8x+wsCf3
XVLJgk6vHdoT/n/g82bSOYGfWSDVdH+w9u0fuGC4/7ukRQ7ExFua3xOdBB3e
cbNlUj4Eba/fsNoxCSG+Dt6h0sWw1f7mL8/ZSQhLHXKNyy0G/J463rlhCvhL
ea2rDnwGzmiUT/HeKQh8fDE6xK8EfHMOtfimTcHLe0G2Pfml4AZfn45dnAbj
2JRs2QtlwJUyV9xxfxoYPyuaL78rg3heuU7W62nQMO9MYg+VAYN5Rj7j+zRk
1i3nhR8vB2VbTorr7hnoKfD/PbyvAvBPCpW2NjMQTMVCsasV4CBtOmB8fgZc
0tsSmR8r4F5XDG3rixloxEbDb0lXwpA77V0X9yy4X3spFd1XCYGEZV2dzCws
/OiwoUlWgZT6xd8l9Fn4U9zov2RcBWbTJRoJrrPQLH7zoXNyFWTcsM63Z85C
u8SIx06bavB4eKO0MXoO5HL2PK58VAM8syndWMYcGLbcUk8prIFn9gyuj+Vz
cGx41b22swZYchLGkTNzELvF7abgNgbsSEuvMXeYB+RN4TdNY0ClQP2Qns88
DBqqPHxVzQCn89MCyuHzQL8uIGk7wIAITSPL9SXzcFX5dkwelQljn5sby7cs
QMTtzzsiHjAhWJ49ma23AN4ZjdrJGUyQuy0vkXxkAd5kmxmIVTDB0uSs3a2g
BQjL8k9ZN8OE/vQoP6/nC7DUq/bpvhALAoTy4o7lL0BIgLmK91YWvG9caTf4
tQADHpeC7a1YYEJXXFLlYsNlzVFJp1Ms6HpsLicjzQZ/epJduT8LNjjGOi9Y
sCGH6+2Oghcs8BpQ6cv7wIZ5B5MqhwEW9Di385cx2dDtaC/TPscCm7Z76nX9
bGBEFFan8hGgR/y6OiCzCOz0owrqNAIy98clTWovQsVyNXNYmwD5UpOq5cOL
8KCo+8ucMQGk7Dei5NBFMMqcPM/vTICfqp3O1pRF8CfRyBs9CBh6xeuk/mUR
PNDdXx6+BDhuzru9u20Rzr8NbZELJKD+yak0k+lFaE79q2F7OAFIVKLOesMS
tO+jMu4+IiA3rHzKWWUJbhfc+ICeE6BEuih1bv8SWA1v8LZ9TUB8gIKR//El
CO/TYJdnEiA413gq6NoS1Fl2akXmEHDjQmDYg8dLMNyaJpxXSMCfoV0fE7KW
wPsjy12vlAAXl+6WNGIJ3DrkNWQrCGjpiFrMHVzTv9pmdqyGAFM7IyrOzQGh
8dXYVRYBxfXjf9fKceDjg2A2Tz0BO80Sz7XpcsAjU93evZGAF2WWMf3WHHCc
U4nSaCJAzIDz6Y8nB3TX29xwaiYgOC+zk3OPA3ce6/OMr/GcmiOPwGsO8FRu
Zfeu8dk0QeVNGAfu2ggZwhp3UosPKvzgQHpXRhrP2j6rZ2cvqc1yQFPYR0x9
7V6ZhPRTfdFluP0l5kh5HQFakYzSv3csg43+siG+5jd1/ZX+IybL0HXYLVN5
7R/pQJqg88ll8Lhj5skpJyCC/X2XR8AyIHKP3Z61PFYu3rXzi1sGRV0dneG1
vHzGtK/fyVmb88t3kXIJ6HcdeBlVtwyp+bpyke8I+Kc7tvrZ0DKcC5z6EvKG
AIbD/rFU0goIMqIe/E4kwKBpWixXfgVGNlCdGI8JoFZZHyNsV+DTwQThpiAC
HhrxBLVeWIEdQ/8Fkq4RsK4wO70vfAXsclmiGRcIGHkrOrOEr8Cbs1VxNv8S
4KSIS/N3rukbJchHDxLQkHgBJOdXwFctprQVEZAXXR++U20VAgyORxsoEUAT
vJmlZ7YKz9U36W2TIuBZkNr3/adWQdeKsT5EgIBbfhEKx56uQlA2n2DxCAum
JgxMz+atQqr4v3lRP1hw+uzoed+GVZD21vbpYbJgu/r2zmoeLnT+xS2elVQW
CCoE07r1uND8jZ/u2o4sYOyJ2XXzby5kn+ViecqMBXcdXuhutuZC29ep8Slq
s4AnutDU8RwXEtMqNDohwoLFlTG31kQuNHkpQqO5kAmFMosX/N5yobLJSKu0
FCb46fBd2VTAhbb+V54uHsGEKU+FezaNXEjByEkn+xgTRjvt0ht4uFEmMzBK
jsOAtwsuWV4budFO29PninoZ4C7pXSgix40uuu77PMlgQP+BcMYBbW5kESZV
rhPLgM7i0qEaN27kKWudQVViQG08TQWv5UaMpjdxfbo1EJ6npXm8nRu13g8a
uSRVA2aNe/VXBrjRqC3/87SFaqjkczLfs8qNSmK9VxcLqqHEL/psoSYPevdN
oN/5r2p4b8vOyHrCg5yiiwTukKsgSpRQTT5BQt/kusAqqRyKdDfnW3mR0KyF
+eoLn3Lod74AnOsklCND93tkXA4G7yVs7eNIKO2Q3pOzg2UwZO50Q6SehLKf
ejLbaGVgHDTecNWAF31t3SlxWguDhdmNvtbkdWj2k+4ri8BCcOmwxUi169GM
X39adWoKCCb89PRpX4/ETxR+X0lNhpyjXnLdg+vRZOiUr1HqSyD9CL1azM2H
onifiuYaJ8LrtmK6jy4fKveI+cdC9jEMfqOmd6XwIcbg254/VT7g0TgWXXSV
H2F5wXkCWi8wn6pglws0QVQyYkvTES3Gsr2FbaTMRVCDTtmXb6RGLPn6uREN
e1FENSffXYQO7E4S58jMmBgSjJSxylDpw7iae1DJNQn0/OFP74aKIUzp8pkr
tqqbkPs6vyP507+x/tm4f4S+kNGWais1RZcpzGLA48ZDHylkGnbypsa9Wcyq
P3qHvLwMGqihODY9XcBGKlwCGe9lUYHxnWPKXkuYutj3zcbHNyNsb+0g/+UV
TBBmT3ZOy6PE7TRJxnMu3HT86PxWOyoalHNNDN7Eg7eVn+Y+ulMBPS57bal4
i4Tn36t0ps4qoPH2phftDF78zDrfnvr6rShGKGxX/fb1+KmL1/OFn21DX0We
0yNO8eG73HbUW55URFoHos/efMSPN4jvFPLV344yk/yZLS0C+OcPdxJ2kpSQ
xcUJ85EFQfw6t+rh2v+UELc+X+5WNWFcsPOamVceDR1/v8nA10YEH0hViE0K
UEYHKD42Fc4b8Fhlad4iOxWko0xFC1c24tHPztScpKoiL0Patpw9ovjR2GP1
wr9UkbDkfxm7CkTxhf1v2EmlOxBljt6TpCeG9w3su1IeuhO9EXMW2v1BDE8x
1JStO6mG/DLzK5xVxfH3Ib5ibmrqSPesUzskiOOhdqcOkGbV0cnDhcdofBK4
dmdyRmjdLuTfUHpY66oEHq+S8L7ugAYK75VljvdI4LfwyPgDRRrIn83R9beS
xA/K2r1hKWqiKt93PFoFkvherxpHsTBNlLuh6EQAeROeJOeiWDuriTzF+9rh
+iZcsSLtiZXjX4jvJkeEu3UTHq1WrtpU+hfC9Q97/VAn42emeb8yVeloFPka
9d0n4y7ZU9SwB3SUq15Sn9xDxs/fseFYxNDRmcYvVZReMu5rk9cq/IiO9BYN
n0T2kfF7s75R0U/oyLe3oeLKIBn/oM9eikukI9mi5iMHx8g4u2z1e2omHcVp
KxlNzJPx6CbhyMoaOhIr23yTvJGCP3vl6X6XSUe0zpCPoaIU/NXlemMzgo54
c2Q+L4hR8E/k6EWino5CpXtO/JCk4J1HJdybv9HRTz/vXwkyFJzWJ23c20dH
j0L/HaAoUXCNvGvyrwfoaLxVrOQujYLvDulgu/6io/eZlp6zyhTckpaYNTxC
R+s1jx9v2kHBL56jyk9O0tHd2og74ZoUPGDPbXbONB152P9WW/iLgoeI9LZc
nqWjB3OcXFctCh7/8dX9hQU6Ss7QOYx0KXhKIK9b8SIdudifP/Nej4JnHnHd
F8ChI4mDp+1ldlPwvK3Vm41W6Mjv27ZtoQYUvHRaib26Skc+u7OY03so+P8A
stgxtw==
        "]]},
      Annotation[#, "Charting`Private`Tag$19431#1"]& ]}, {}}, {{{}, {}, 
     TagBox[
      {RGBColor[0.368417, 0.506779, 0.709798], AbsoluteThickness[1.6], 
       Opacity[1.], LineBox[CompressedData["
1:eJwVlnk8lF0bx5kxM3aDVtlbbCEN7VwXoUJa0eNpoyyV/YkilVZUSmVLRIXQ
o1RUJPdtX5I9S8Y2NypSPLYm5J33/HM+3z/O+ZzzvX5nUXP23u1CExI0YSGh
//eJ55yZBkfvmyjXpbHm5qaI0iZVGwfVQIhoDTlhVDFFzJUXXlJVDQcfj17T
wptTRCIZocJQvQeP1FT3lClPER7G/p5TKhmw8M6Z6Ptmk0TTtHvUiEoeJCo7
T83FjROsDp7GsEoVPLj768yts6NEG/ne//vXKvi2waZjte0okZkWVzL0ohqW
Gvq+VFAZJWz9bA8Nbq6BlqbLm14XjRAxYvkxX9zqQMmsZ56c+Aghl1BJG21t
hMrB/W7ytsPEw+ok3yGVdhBdHrCMpvKVGI/L1e6+0Q5Vm4w2HK76Qli6faAa
+e3gdtlozvzkF+I7fcouv+kzSK+nvJI+DBDrjG03hIdyQde8WOliSD9R/3yG
pvGzGyb3b15qR6OI89UrrQwOUfDBVKfWvphLpL94s+JpNAXaa2SHKCMu0Rhn
Rl9eQ4EcN0dkV2YHscxtX8Gi9X2Q7a22ojz6M1FNv6wnJN8PBzP/OsoPaCMW
GHfI1ZUPAPNE5PBJp2bi2fPwDg+9QVhi7LHePbGKGJQbvGHlNAgae/4eXVxR
SWgEWJloRg2CW3TzmNx/FUTyJomHFH8Qil/JGzdblxN3qm64OpYNwZWsagNX
6RIigLo1umX/MFhfvP+5NCGPSJL4cEnWYgSU7WpXiI9eJEyMz+wPOTgCx+RO
vXyT4U1wvXSMfp4aAe6Y/V8/7PbBosbrAzWZI1DDmkcpFIXB7TibbWHsUejQ
+vVGti0ZLi2vlZ7rGIXHyoMdjs9fghs03PvuNwaL9x8t7f1cDEKPJvM7ro+B
6WSX9yL3EogTUeRWp4yBgtVRq2PjJVBZ5aqc0TIGIRonGg6Il4Hm3plHLhvG
QTrGMPe5TgV8ddf4t0t4Ahgsf88u8w9w/M7ZwvrISUj1clTV9WgA2sSjbiJj
Eqxzvvq7pjZAvEOl0PPiSZBpr0vY1NUA1YrymyPGJ8F1IkOryLYRdJ6kV2zb
NwWe2ucy1+o0wfd3TfXFKr9AtNXg6cbGZvDq16JynvHBRS/q8Y2OVug52C5a
VMWHfP5yEWmpNtjTFqb3sY8P6tKaO7VN2mDdhy+B/Qq/oWfBnntGSW1Af5HK
XhD6G/Lm0nal7G+HuGA1k1OHpiHgSfQq67LPID5Zf+RS0DTU/BTrfjXyGc56
h4Tfip6GwRtxA4VLOsDZubv5yYdp6MxvKHvv0wErtyaeaFs7A2Z17+knFnCh
SH7xvfXsWaCDYhC1sxMMIyoLLXRmQWcLhqUGdEIa83TfLstZ4DZwC9gJnXCD
36J/PHgWRM+cW9fX3wn23VHl8V9nQSPc+NU1/y4YzGSPT5N/IHhatUD3SjeI
q13W6F4nhMAfcF2X0wOVm27rn7MQQmOJPBvVoh64uu/BWqXdQii7p+Hul489
QIt8u+XvE0J4N3lj87wvPfD7z3e31kQhHKpYxh9e2AtDXLv0OpowVrYRynn/
9ELmL+dsLxlh7LzA9n5yrhfc5/m8lVIUxoF7+Zanwnuhz/papbWRMN5s/CpT
8KAXuPmFXyvchNEg6NL9zopeqInT0CJrhLGqfjglYR4PruUYGhxqF8YUrYFr
L5V4sLXedP2ffmHkzyZOPF3Bg1LW/m2b5oRRKNOrads6HhQERB57a0BDy7Tz
c4aOPMjay8/IjqFhyz8XFKg4Hnj4MF/ueEzDmPO3d0EyD7RvyOf/eE7DeXdT
+0Oe8CCtRLd6ZRUNh2Q0YnJyefBgtfNg+rRgvmg77d56Htxkf9B+eJiOI0Oe
pm40CvLWKuXaetGxcgl9d7IoBX0HvWHmDB3HXFxUCqQp2Jglv9chlo7u610D
EhQo+Lpt/1mpWjrSxr7l0A0omOf7jPWug44L/0mzsV9DAcQJ3XH/RsdUiE6/
sZGCmIGUtBIRETzsnKmbakHB5kvDdYEbRfBit9nXsH0UeGWCo8Y2EXy2y1R5
dj8F8Q23+5rtRTCsP3m+vRMFIypr+Pp+Ivjt58rS18coeFBwTn0gXQS732UF
rgmkoIqq//fuaxHsLZiZ1xxMwbj40rWmpSLoP6zo4hBCgfVfFdYJ3SLIkHkf
LxNKwa8JGf/dCxiYtWjg7ra7FCxVcp6bW8pAzQ16MotiKLA1zwnPMmAg8eeY
1sc4ClLv7Hsgup2B15XUs4YSKajPy9R87cjAHP3AHXbJFMz0zLw84s7AB+8C
aWmPKNit/7Ci8BID91pnic+mUXDOfmyXx20GXuakxtIzKMg4a8FdnMTAs8X1
KaOZFAjVfBs5mc/AdO6nrMvPKNAZ23hGvZKBnflHe7SyKbBXuMmo/8TAwC13
hN68oCDLfbWCzigDY/PL/MNzKGi7dTml7Q8DTwadEqrLpUDkTYveVUkm2v5W
6Zt5TYF+l2YeR4GJ/VmbN8q/pcCRcWZzrwYTXcstVeXyKLi68uPHm0ZM7D7s
mcUX8Is9Kvs2bWbi/pyOmap8CrhBvrxvO5l4GWI0L72jQPRRiUfsQSYaTl6w
Wl5AAadq/pS5BxNPex0NzhbwwRG3C/8FMvGBVF/rsvcUXFuYL5EcysS7hmEB
FwWcayIZsz2aias88nyrBNzjclB1+hETLW8X8fgClozIzkzPZqKVUA1PvpCC
tTk0I/tCJr4g+68tFLBzx16CXsNEVvbsmIiAxe/3evq2M7GiO0ejUzD+paOX
YvcAE8VswhcnC9hRYbraZpyJQ3SiZ7uA6Z9DA/OFWSiVdS5qQLDef+/N09SU
YeHFjE/WxwW896+HLdGKLIw3fq3ULtjvzCK9K3RtFr7JnVLlCDilLZ/ju5aF
ltftPU4L/NjEbeF1mbNQ79rJBRkCf+MOzZE2u1n4aKLNqEzgO2GhE+QfYmHQ
vyM9NW8osGgdHtbwZKGErbQeKajPj5ighOggFs4cOM5JEtQvxp5lTQ9joZ/7
UtZxQX0HPqmmdz1i4brEVN8SQf1vRmfZ22SzUM5Kx3C3IB9r7DYw8t+zsHBT
qOJHQX5Cm/c4R7ex8ND40tzQpxSsiuph0wdYeEvIIbJCkL+2PZ6EzxgLTy+3
+DL2hALNpquKNtKi6KO34oBciiDfd+Q/5C0RRV83izQRQZ5P704O1NASRX7q
aYJKEpy3hrwWmrkotoa557rfp+B4/ffIvEBRzFu7ffTWbcG/IjIQNEJFkesQ
Mzt4k4L8HcwfUVGiuKNL/RznBgUSdSrWPs9F0Tb10MqIqwL/H3czNPoF8/3T
fNwlSOA/ovtV1H+iaO27dYveKYF/Gw9nmpAYzpo6ren/h4LtNVeITgUxPOXI
jFfyFPirfhsYtVMMg8Z+RuYfFPi7ZqFJOyiGsZm/FCcdKTCxamzxPiGGCvyA
vaoOFNyqGuJYXxVDkzuP2KY7BH4qlX8IF4jhN6P80lwTCnzLLjt7a4ijKoMn
Eyy475T7LJmTHHG8Urhkx5/5gn8VTSwzGMVximPu7ydLwXKMGA3/Sxwn46ef
rRLcn+350SEp18XRrp3mxJzggWl22oP2n+LYv7a0Vb2GBz9q3c0Oz4jjzXVN
YtXlPLg/rD0wICqBb7oz/xwp4sGE9nPdcTUJPJ5a4OLzmgcZqW8KpPdK4NbY
9Hvfk3gge7/y8+a3Ethx0fPHWR8eFOZdO1ddKoG5/jLuDsd5cKLNRn1XgwRW
uof6LTvKg7L5DccODkrg1dsvT9xz4EFgZPuv04qSqDuKW0eMedB7ZXDBsxBJ
9BdKsN4vyoMXPpJ7Fm2TwiOqMmIhUYL3LF4+MMteCuv4xz4b3+iFgVKFJLOj
UljBCiz/cakXFBZrDXmcl0Lj6EsrtAXv5+Uii0tFuVJoqf80XHRXL9jLnX91
XF0a358PLvcW74Xfr0bl309LoxrXNMD8ZA88PHNicJUDGxcT4b2B27tgFSn2
K/QAG4G3+l35ui4gRdIZ3UfY6FN8xY+2rAt6IvpUI3zYmKJaSFj+7gTl5AMO
38LZqF7HfSOS1gnxpTtKHxawcWwn0F1+c+GOlOEDOXVZ3Kxr0qId2wEXk2Z2
jX+XxTMP73qsTWkDoaYeLAiSR6ewhHk7tzTCipOup/dqz8c+s+ISH8cy6JuI
tZd4vwB7ZmPVGp+ng1X/8bN3fBfhda3DGf0rXxO2fZE6ysoKONwzXaX5oIYY
LHEOqcxagqyWN59EM1sIPdkWpc2HlLBsh7mZ7+duQhwmnLhjyqghIeWVAH3E
lmHHKXU7VbS49s0nd/Qr0VZ8VNhxpRqyC/+1sbwxTOSGlR5UnVDDZOcLVYe/
jRCuDP+e2lp1jFjAlfNaM0Yc8TuTKxm/FNHU3s7MYYLQd9OptXFahrsXuLS/
dpsi6uRWSvivX45lSguVvibyiXfPLt5fSV+BWnz1WOkn08QZYe2dNZ0rULlI
4tO1pllCnBu01StHA22fGvazh+eI/jS1qKRgTRQ1bc3VHhYiozQXi+TZaeHG
1fo2auPCZGS8a4WTqjZ6s77r7O2nkY5RB2olv2ijlcUWgvhIJ3+Zp/KTCnXw
7zKnEq8yEZLqNztdHLoSB7cgaZPOIB8ZGyz56KSLzxa8uZt+j0lmXfGXddPV
Q1bD9etlASwy1O6INX1CD7cz9AvuWYuSRtyHGaEf9XH59qe5C/XEyDit+1kf
rVdh18Oxm76zYuR5MiLOOm8Vsvu81BraxcntS+xSq5cZoBKdmu3OkiBNvSr+
lg03wHV+1Ru/e0uSSYrOy2omDDDl8JDCdhMpclnJkxjbv1ejQt+6OvNpKTJS
t1i7sXA1HilvP638Qpp0HRNpqNLm4Lh2Iy3bT4Z0fvGfavgtDlrO5AeOyrJJ
j4t7Zqxuc9BFUvZooDyb9N+T0yp5l4PKnbp6wvPZZNiE/83IGA7OHq10Yi9i
k8/W86djEzl4LazdUleZTfKL5lrSnnJwTbS+hJM2m4xslIworeBg7C3yTrYZ
m4x/7Ol+tYqDD+0kgw3N2eTjk7Wbt37goE71JYu3Fmzy9YLI3x9qOXhqLy2Q
2MomuY7y7k2fODjzJ9q5xpZNalCLN/MoDvpXtJr1OLLJVTlByin9HLR577DK
eT+b3HClg+/yhYMRGUZ/qANs0kYjMfvbIAfj/1u48cthNul3QlV5dJSDoYq1
67+7ssngTRf4L8c4aJgQre3pziavSPGaT05w0FGreXr4GJuMe/74+q9fHPwz
Xgw/PdjkoxARt/zfHLxzKvCltxebfLrLxSx4hoN1t14xRrzZZI56uZLJHw66
HTq53seXTRaOreDPzXGwj0VsH/Fjk/8D0uu8Rg==
        "]]},
      Annotation[#, "Charting`Private`Tag$19484#1"]& ]}, {}}, {{{}, {}, 
     TagBox[
      {RGBColor[0.368417, 0.506779, 0.709798], AbsoluteThickness[1.6], 
       Opacity[1.], LineBox[CompressedData["
1:eJwVlXk01O8Xx+0TY8ZWkmRrsZVttCDulUooSpYKLZIspVSylkSUUkglkpIU
RRHfIvlMksiSJVnLOsxnUPaQ5Te/v57zOs8599x73+97r5LLKZtjfDw8PHK8
PDz/f5MvugjpuCYZt+5uGJ5fWCBKGxR3OigGAK1q2fapjwvEQllxmKLiNXAu
0Rk0CV8gkpnRCoKK92HjgMfeUuEF4oSR78m/ChlAW4St/jLzRMM/9/hhhQI4
dt+ZY7R1lqC0dasMKVSAy8qhZxb1U0Qz84PvILsCDEPVVgQkTxGZ6QmfBnK+
glty2AuO+xRhdcbqEMe0Clyu8Cbf4Zki7goX3u0//g0mDYILeBh/CckH5Xwj
TfWwe22Q3M8nE8Tjryk+AwotwAr9S9/3ZpQYT8hX77jRAs6vlzj7XR4lth+v
7KmfbgGyxEu6Zc8oMcj/166woRVSttlYuoyMEJuMrAyuRbZD3AZ991DGCFH7
apZP5U8HDI8fbjGN/EOEfF1roXOoB/yilKQllTnE85y3a17c6YF3JdtPxnwj
ifqELfyrq3rgZPMG6sULJLHq+L4iGf1eyHsU8V9aK5v4yh+uySPFgmdJOlvE
EvsJaaM2yW9lfRCYH7u+eS2LyH51re2EJgcmE+15XR92EhxJzg2LIxzo0tJc
utu5k1A5b2GsGs+BzVderrgp10k82kx93DPNATnRzrrZjR1EXMUNtwOfB+AS
eU7Jwugncb7n1oiZ0xDohO7P9jzWQqRQK8Mktg1DtUrZYMaaesLYKMjp0sFh
UBhNF4x+W0e0e2us/+M3DEcWOEOzO+oImfrrfVWZw5A8ej/m0slaIjZhp/lV
8RFoD9uvKBJYTYStrqEvtI3AF4kN2gOcMuI41N0fPDMGDsq0xB75fIIndbKw
7foYmN8rOuT/4g2RICDX/jVtDK466XR36ucS5RVu8hk/xsAroKXO/F02oWo7
m3rMYBz4NAf2XzrxhGC7q7z8xTsBBmF9+cli58Az7kJxbcwk6EfJPr3FyQe+
idQOImMSlvgYOZqrvIVEh3KeVyWTYJeNXV4u7+CrnJRp9PgkrG5+YjbaUAga
z55/Md/3F5w/WLjrpREw+L6htkRhCj4WXx6/fKEUvFlqPXnZ07BrNq39zvZq
6DzYsuhjxTRIniwUOd9cDXubr2pW906D1A/rlnCPGthU2R/Akp0BNTNZad1r
34A/56m4dOQMyKarBp/pqIWEYCVjv0P/YI+yQYkhXwN8lFp2X198Dt6/93HX
W/gBetHlxds05uDk7uW1HMMmSBfy792zfQ78D0/ZbfdvghvTP7Q8g+fA91mD
9e8/TWDfEV+WyJ6DGnPTftG2ZuBkio//Y86Dt8DpXa2PWkFEKVylYxMPykzz
6pgP/YTyzbFaF7fxoK9vu+4iuV8Qse/hxhU23P/jVO3LFr+AL+admaMXD9pX
J+s+T/8FM/ODx5uSefBDTkXXJ8cOGGi3e/6NjxfnL+vEFTp1QlWCihqzihed
F585sTW1C6Ly9HQOtfBisLeASHx+F+yoNdGfZ/HiLPWo7ufyLiilOJlvXuDF
dPahpKrfXVB0PsbjnQ4fKu/IpZ3V74Ys2+mM13f5sFtHan5jRTfcFK9Uf3yY
H49t2XfneEMPFGxckW/lzY9f+GYaT/X2QO/BUzAbxI+bI8NO7ZvoAcMsKVuH
e/zo8nqbTqV0L7DNnS7QaviRWR942WBfL5iGDX0LMBTAkgJXH6fGXvDOhAMq
5gL46vmmYwG9vZBYF9v73V4ADTzHXvmP9cKwwoZprTMC2HrCpVReggUPiy4q
9z0XQPeG+U2iliyYmhDztZEWRJnAS/sjCliwcoXLwsJKQczcXVb6o4wFVlvz
rmXpCOJCU8Eh6ncWPI3b93DRLkFM15G+q/SbBTZaj78Uhwmicq3JUkGlPshy
15XVGBFE9zrleGZoH7i02RL8VULY/P3u+lKtfhBJ6jrp0yKExVPo/0i/H3IP
eMt19AmhjN/Z5cdM+4G/NTKgkJeCTlErO5/Z90NacyHDZyMFk/SaWEuC+6Gv
UfH5r1QKPh64+OxZST/cvJNlv/M1Bc8ar0lcXNkPG+wMBAs/ULBsbbitV0M/
RH7f63KnmYKebuXnf/T0g2pDhNxO+iKMVx0tf8rPBs/awZiCgEXIGtwvaQhs
kIwJAJXIRfhZY9Upq+1sKLQW+h0fvwhljG9279zFBuo3BcvTrxbhI582Z6oj
G15W2wiqsLjxpt81xviy4ffXdwHxu4WxIWXTfE06G+5GbVPlOyiMaZt+Cie/
ZIOxRf2PU17CGCpW4OqQy4ZbFQMMywhh5DNx3Bv7gQ3a5fK/eYuE8cjrd/Jy
DWzw+RzuckpFBJNEs0KSZ9gg37tdaJIhgksfNZ3lzLOhkk84MxhFcPiyjKkK
PwmrMXrk2n4RtHky/+I0lYSWwjuX0q6LYGKyut7W5SREtDis0kgQQb3vBjcl
FEhgTC0rz0kTwSWf9fS+KZMQvf6hGPFBBP2Obk9ark6Cyev0hy1/RLDw3xX7
mY0k/K5x33J4VgRvxnJiLA1JSBpS7+tbREURSkJ4tDEJE+qv1o0rUZGdfaG6
ZysJGU/fFtFtqahg4HKgbTcJ9qUBh+8cpmLWy/3f3+wlgb/HUEDuJBUvqzz1
uWBPgrMi01ItgooVD8wseh1JkEgqbzV9R8X31w7+5HUjobgg6uLXUiqSZ8fb
XN1J8Greqbynjort5/NcCzxJ+LykzuMgh4o/w7TNNp4iISCmZcpfThSHXrVm
R/qRsOZV0oMFVVHcatbq7B9AQkO1M0asF8U/l0tmDgSRsI7aHXnbShQ/uJhp
TV4koesKRzr7kihan3NrunKFhJtpLwv1okXRLXeLBSWSBMNP3gff3xfFVUNf
qUFXSbjDM/a0PFcUJQ67ZupfJ2GLQr65NSGKp6KWp4TfIOGPkd9QY6Uoirz+
KlESTYJ50D+9nl5RLNrUmbI4hoTJ+x+aPUZE0VU3rl4tloQn70KCh+dEcaN3
Q45OHAm7m0wU/URoyNO9znztbRLmJvhL56RpaOevmLYsnoTMxWXHw1fSkH+F
Qs00lx0YV6lUbRp+q4irr7pDQs5p0b0y5jRsyt2eYHmPhKpEqYAsexrqSug7
CCaQ0Fcqm7LFlYaUXMWmV1zm+aP0ucmHhuK2pmss75Mgu0xt4EQIDWlzTTZN
XNYz1Zbgi6ZhLJXiZZtIgvXJjRvvJdLwkDknuITLnveMndc+5+Y7d+OuUhIJ
4R+3hX3Mp+GDfwOffbj8cGBnhv0nGi5+PyHzhsvvlth+G6ilIcclKpnF5Xpw
nLj0i4bBv4KOCD8gYcjDZbn0IA2/DkWfkefyongPkxfTNHTfeP7XKi4rF58+
jhQ6Uva358pxeTPbL7pxMR1VpvfPCXLZXjLkjacyHZlNgZWd3PinN0e0LGjR
0aGjSD2Ly1Fu0QvxRnTMWR+j6sXltJj41eqWdPy106FelstEYZIlsY+Ou8fc
1hdx62vtTfWxdaMjy1XokDWXx+mZ98izdLR2POX0ndsfun7Oh4uhdPy7osbg
//1TPfquR+oWHWfjTCh53P5uiSaEMx7QMdOqrYbOZae3ZVrGmXRcm5by0JGr
z/muaruGt3QUyr8SlniXhFhqY5D7ZzoeD/WLquTq+XJ9++O5ejoW/N3D/M3V
u+xQz5e4TjqGC7B0BLg882ZE6sM/Ovr2M/4Jcv2z+NeUvo2wGG5YZn1ilOs3
zUU8h/ulxdD7bZdl3S0SjjrRX0roimFsScpVN64/L0YsqU8HMWxllc7Lcf2b
8FpuynCXGB7lsVtSFsX1j4DGVjd3MXw6rmA3zJ2HPk1dz3++YmhSMnzXJ4Lr
n/36MTFhYuh/Y18mK5yE9Vlm7YUPxdD4b+z59FCu/nau58QaxbBaP3LyeiBX
/xCvxLRuMbwpbrL0qT93PjPOMPWHxfC6aKpHznkSBEJQKFdQHDv0QuqfnCFh
U4OVTbuiOBL6irPDHiQ8DvLiaDuIo7ea4OcN3H2izRSeinQWx+Yblzz+4+4b
psBzwY6j4viDwxeusYeEzuhexejT4ujK0oRJSxLkHzk7kNfE8URxYzndhITE
UuvSx0XiqAYbeveqkaAu/LtuqkQcm8KdJLXWkFCw60aHdYU43m5eZcqzkoTm
H+Uzc43i2BD+siZcjgRp0kTnwB9xnBhwDlwqRkIcTe+hpLIEitqH+HiOskHZ
pv6Fh6oEeowMv834zYacu6cLmJoSaL+/6UoHhw21ClnfvQ0lUMKV0azZwwa6
7hpqpa0EXtXlbHDm3ocoexn/sEgJ9F0l8Gkhhw2XU2b3jA9K4JVYWkesOxt2
a7/z0RiTQM6joqqKo9z78fFsrMu0BP74bzxq+iD3vnVzamsFJRG8leLRjg2j
q1uss+QlUZJf/O5JEza4vMzf5bZbEtvveaiby7DBpMDbvPmNJDbuTZ5nMPuB
bqHuIVYoiVWbp/PPFPZDeyvr6namJFbzq4tm5vWD/6xTeV6VJMo6emTxZfTD
a7A0i2VJokx78wmn2H5QLFPZZrFUCnM/x8u+PdwPPA2dWBQohXE5BwV1Z/og
nCx+HBgqhWXf5w8vjPaBME8yn/5VKQyUu9ZfOtAHkuv2l+bfkcLr15xjN/3s
g9WRdWavXkthxP1s2U9EH1gYllil9knh280VAl5hfXD7yROnqzaLMfBs37ye
YB+sOefmb6u+BHd0nW1ePN4LvRP37KkfpPH6udkXWvndYMHyvBDnI4MNUbRc
7cEOsOqN0ZCXl8U5z4ywo0KtwPnkcqk8azm+JdIgQv07aEr8WGF6aAUuL3Y0
8OOtBBGYONI+Jo9VdbukZvWLwGzowF9lO0U8f8420GjUmWguceU9sFYJ/SKV
DAb1PhD5V0sPKk4o4S3xP1lW2lWEm6BvZ02NMjKOasSqRDQSR88E5YsmrsRZ
H0VSPKSd0DquUbPzyCrUHVgIXfWyi/gmuZbqq78al9bYpN53YRHvsy8nreVf
g18PkI2qTWwiiFd9d9XPNVjFV1HlEztIiLQH7vDOU8G14wcq1GWHCVa6UnxK
sCom6pNtEhUjRLzqMoECOzX0tGVa2ieMETGJbl+OKKrjVu941UdbJ4gD8c41
ov3qmBvEijLrnSSmtj6dTinWwKxmQ3G71Cmih7XFvyRyLYbUXg5LNZohUo10
llcfWYd/ulVXC0z+I7Ku+EocX6eJt1sFHUeuzxGRdkct+Sc0UatoS2T74gWC
u94yIqu1MM26/1mmEw8zQS0pq9pSG+vbtqVryPMyQ5jRCZYF2pjbUirDGuRl
7lpu9/TrKh3Uyk6sbMrjY5p4f3GUuKaD/oExPlkn+Jkpci6rqiZ00KDQr36p
jgBz1adnd60cdTHRV0+4mCXAjFlXol5frItZFlGWVvGCTLcxgboKdQbaez8I
6bYSYrrkjCpeu8XAZ9Yndh2aEWKeuLx31iKWgY3tQfYOc0JM3715TaK3GZhY
XrHOmofCvDrhezPmLgM1BtXNjIUozGz96X/3khm4rst8tawkhTn9ceFH+gsG
xlL0Y8vVKMyYetHo0i8MfDg/pc+zn8JMfHLSPaKCgS5n6sVGHSnMJ+dqTHdU
MjABjPJ6DlKY/0nHzFTWMLDCr869zJXCbD8g5d7QyEDNUOPQa6cpTJWeZabd
Pdx8nC76CF2lMLXzAuXTWAwc4bzQmYiiMA2utE0f62fgdc87zJ5oCnOnSvJr
ksPAun/pFszbFOYZL0X5kREGkkwxcb8UCjN4c+h07hgDSzTdt7umUphXaN3f
z00wUEouznLPUwoz4dWT61NTDFxqfqxE/QWFmXpJ4HjhDAOdx6X0lmZTmC/2
HNsSPMtAm8mH5/hzKMw85bIVxvMM9BQSDv/zhsIsHlszvbDAwMJ2W5e2/yjM
/wGPrJSg
        "]]},
      Annotation[#, "Charting`Private`Tag$19537#1"]& ]}, {}}, {{{}, {}, 
     TagBox[
      {RGBColor[0.368417, 0.506779, 0.709798], AbsoluteThickness[1.6], 
       Opacity[1.], LineBox[CompressedData["
1:eJwV1nk4Ff8XB/B7bdndOyRkTYjKdtM3Sp8TSZYiEaGUJSISKa22itItCgll
qUglKfVDaq59yb5l64uu7Q4RUrb4zfeveV7PM8/MM59zznuOkutpGw8uCoWy
lUqh/Hd9dNWVT8c9eef6lJgzKyvcrPJWRUt7xQtoyEyr6GQfN2ul8nOEouJN
9OR8lcfiZ27WIxZTgVfxIVrtZswVd5WbdcowyPePQjbS7vxHM26Fi9W66BX3
U6EQxUq+uJfGz8Va1fNd7YdCDbr0XiA2RI/C6mR9ChofrUH1r2jOp6UprBeZ
iWVjebXotpuOFWVxBd8fsN+FMK5D/jRrSf7bK3iCQFHCiGcjogduN1HMW8ax
lGquqa8tSPbpGL/aqr94em3qmTGFLnS94HmwRf88/ivxvUbf7S60sKO6Jv/l
PL7H8wu7Zb4L/e1TyHQ5P4+Pc/+xK2rtRqVVYcxgsXl8m+F+g5uRvag1WWZN
jtEc3pS7xKU22Yfsr/Nrtub/xkNqN5nruLCR+3GRibKKGfx53v9UX8az0aDm
0NsPiTN4S6IRt0odGyWuBN/v95nB13s6FEvpDyLrVwtXO7EZvJb7miZFfAit
7Dvw19ptGpc07MEaK4eRyrNmOVXRKfx17s2eU5oECtkakyEo/gMnMOK2+XEC
QWmNXlXtOK52znznhjgC7SYkdreHj+NpO4TS2fMEWu1xxHxwZgy/V3P7hGPF
GOLjazhZ1kXg59h3p0ydfyBmuAuDkT+Kpwp9iaCb/EStD/RDXNIH8Z2Gl5xD
j/5EhnLBdomug3iv30a9yfM/0ZSPbNCa9YO4VEv0cN2Ln+jn5W2WI1lsPDbR
0iyKNoUs7ITjy99+xyNUGkRXeqaQotH8sHZ7P+6Jmh+OB8ygAZ07fRHx3Tgl
43dRT/QMEhS/aBam0Y0n8sj21j6dQcOl9j9m8C68uuaEfHbHDHqxTW9w63gn
vsF2KcPD4BcKfNrxScX8Kz7qpfbqX+os6nn0vN5gbRvufe/K56aY38jl8Rou
bvk6nGs2ow/P/o0+mAfYn3P7gifZV1NyS3+jsN2UFx+ya/FaWXFj5q/faARz
HE3aVoNvzHpeZebwB1V+exDY7VKJj39sbSpVmEPC1R7pV1tZuN+QOjv/9TwK
u3LnnLtaNt5/tIu/pGYeHQ71d7t+IhM/2BmlWT84j9bHGZyaff4E3/Zl5MKQ
zAJ6/mjhlNfpFJw77xlNMnIBbW6JM9/x/RKeeFlp53mXRaS9ufPfg8fTUYm4
9EN92l8koXy9Kc+zGG1hVn822fgXee0dKIpO+IQy+YIHD+z5i6pvHuH6VfYZ
3Z7v0PK+/Bc5OBtwDJgsdKgvrjJp9C9Kj82P29JTiogXtF+LrGVkXL7322u7
KiSodE2tbxsFquU5PDU1jah6R6zWVRMKJMk4/Dmj1IRuODz+R86GAtJ6890F
R5oQV0yBqZMPBRzP/FoObG9CC8vjnl8fUUDUKm1tVkkzGuu1e97IRYU9Nyry
DJitqC5RTZ1VR4UnyjkjX6c70K38LTouXVSQcxv1p6t9RXubdukvD1FBZb+/
o7DTV1S+ytlsxwoVNidn65uWfkXF52JOFuhwwb7y9qivzE6UYzuf/SaBC25t
E4uNk+5Gd2hfNNKPccP0DO7Iw/sNFf4j936/Hzew84sN4vW+ocGjp9HSJW4I
ix58NujxDW3PEbe1f8AN105YKbEqvqFRM+crIg3cMJScl+8f/i8yjvjReGE7
DwRIYPcnyTmemxULspHkhYTHZgmR+weQspzryooyLxj6CDf/ch1A+3fn38zR
4QXbXAVpk/MD6Nk9h8f8+3ghJlNk193UAWSjlV71OYIXZJ+V/ambGEA5Xroy
G6d4IYCd0s4b9R259tji3HV88Gm4/plKJhsJJg/4nunigzLnui1dH9joraOf
bN8wH+ya5eY6W8VG3N2RF4qoq+DjZMlbl1E2etpZxDjzzyro3uPBoasPouF2
xef/ZqyCA9ShbbPPBpF303hM4QV+2C0j3bP/zhDCYi4gtUh+OP2PfYVEyhAq
suKbiIvjB6lDX1PKs4eQUKOChX8uPwzbRrh9Lx9Cr+pteNWG+EGlV+mi1MIQ
mqgtuBBnLQDT0pTekGPD6EzFNdfTaoLgzrz4CZcbQfKDe/h+MwTBBtsho75h
BH3hEnhxGQQhoTvAIkx3BKkAc+rmYUG4Ey3kvrxnBHUVxYc+jRaEQ1KBc5tO
j6BdbzIfd00KwqjLp3bP4hFET67uNi4QgmMTH0ffmo+iz4W3rtaWC4FP/tbD
9IOjyKfTct2BZiF4r4csjjmNoorVzSePEkJwW9ZquNFnFF2I6ZoLlhWGB9aq
h/5Ej6KB64Tk61Bh8Hq1yD5TM4ry/IUPSpmJQHeEVNJJfQ6qSxK/kHNIBGI8
DLkvAwcNl8ukGrmLQOxbn9krphwkI60+dipEBMpDiBxrOw66VmISUfJeBFRe
XlzU9eegQ1jIO+91oiDWJrj9TwYH+e+40bWiJQrb/Qwr+bM56NYJ5kqcoSik
S20tEMzlILwo2QJ3EIWHawX5+os4aINbAVv8rigcbjP/1NzMQQvvpsQ/LYrC
qegWsW9LHCTx75y+jYAYTL83YCxSCaTJTzk2IikG4eqVTMFVBHJzFn1F1xUD
df0Mmb80AtXxbNx9wksM/uXbOaW7nkCP7dzPirWLQa1omcO4KYEKQnySnn4X
gwd6Yx+VLQnUmh3A0v8pBvbuG2X2WROIJwT43vLSIIVl+yfIgUDbWvfb9CrS
YCI24IqSF4HSL/kQ2vY0oKprfONcI5A2S2Au8ggNcqwTnohEEYjF85y3z40G
qi57W1SiCdTPHFRk+tMgfrH+NiOWQPJpR+w5N2nQ1F0TUJFCoNeDi+4QQ4N5
cYFgZiqBDNWTAh4k0CBz2XmzeQaBnN92ME2e0MDz9P0v6VkESiq3Kk8vpoF1
cOGX2jwCaQhMNM+V0uDibltT/XwCFe673WdVQwP70e6ClA8E6uyoXvjbToMF
N940o48EkuTs0nGcpMFlSPEVKidQ5ub+nXmzNBh0ToxcV0kgvYCrlvxLNKg+
5t+jWU0g28Uizw/8dNjEp2CjVkegeyJbHmPr6HAEat0SWwm0zqbl5ckNdNjX
sEnPsZ1AeQn+hSxNOjSpXAunfyVQk0JOm992OthIxecd6yaQqK6q0BdbOnBX
WBmH95P1OVcutc6JDjdOJHX8HCDQ5o+uqheO0yG/WUPVjk0gy92pu9T86FDm
XiK9MkSgW4ekgiMi6WBvVKHZRRBIJvnD9W4mHWRP+IX+HiNQdp/tfZ04Otip
zdYJ/CBQtVfs6740Oljf8gzCJgnkkKNVvDWLDmeTnvev+kmgkan6GmYOHd7p
BnjMkOa7JDi0vYgOroHU7lfTBErAn0/fY9EhkW+08+IMgVR4TClEJR1wnodi
6Be5ZzAj1ia20kGq19boxSyB2pqV1Ce76EDMWO478JvsT0nW1j395PlQiZwJ
0uGpSwd+jdPB3TWLKTxHIGvtgjMbZ+gg8CLv5S3S8iWBsa7zdCj5NJW8Qnr8
gFbewxU6KCuaefiQe0zRd6KpiReDknv3RRtIRwVm/lwljEHD2qzHagsEOsTj
SkMYBtNCtrLBpNfHy2mfk8JAhcfjDk56WqXLKkceg+WFx4t/SbM+xJ0eXI9B
mVGJN2ORQHdMre+u3YjB2J3r311IO3cK5droYFAxn3oygrTGyaqGm/9gUC2A
8z0mPTcfPsEyxCDpf9GsXNKVt3aKzhljsC8w+1EB6bi1C5u1zDH4of7h6X92
ffV+3wlrDBQszHv/u1/b8Izvo0MYeDXMmf/3vOX6Tcw2Zww+b7P689/76o6O
vhJyw6AnvX3kGOmkySd1RicxwAtFlfVIe4W6jF84jcFM/flcCumt9LXCeUEY
DDRE3S8jv48no2Pj6CUMwC6//QrpFt17FgrhGKzP8rysRTqtbJ/PoSgMnnwS
vNNJnqefrUA08w4G6WYU+gXSO4bKX5THYXC48JkQnbTgudDaxSQMThoevJZG
1qeTbwehm46BVINTmBrpzAd/BLyzMLDTFhHI/EOgXYV+Zp3vMOBPiWy+SdZf
1FzjpFgRBrpHWuQnyX7p7R6K2sPCIORkjZgl6eAl5+r8OgwW7kXOjpP9tocp
NTrWgsH/ErN+a5OWkG9bpdyFQXG5Sv4psj/fIAvT2CEM3JY+XP5C9u/VJj7P
6jEM0lgL9yfIfrc8XnpjZQoDTdXlEAHSo+H6lb7LGJwq9JtQJedDsVLNxHyN
OGQfoNVTOASaOMR2D5MThzpdpi57hEDFI4+vFSiLw2vPtJRPw+T8CEiWq2qL
g+E26QTHQQLFWPIYc5uJg1mhXqleH4GOfsNdDazEIVDX62fnNwJt8rsUfsZO
HC7dbTtwtpecx7vTJX3HyeffPVhxv4tAlNZ+KL4oDjvV8kXPkXlyjfM5/WKY
ODyQDdAraCaQAOURl36UODTcTnabaiQQtvlw+ft4cbBm10zvJfNIJbLZNPeN
OGATnk+YZJ6Zby/dnzEsDv1PNPwD3xGo4UBa7rEf4tAk3+6oTublQa+rNIVf
pJVuFXe8Jvs73qAlmSoB6zZoUKRekPWffGsXLysBe7c/3K2XRqD7T544R9lI
gMll7F7/LQJJFYV92nNYAuJZa0TpZN6nNLnI8x6TAKXgUW/962T9/67tD/OV
gEvqif1nQsj/jX2c26UoCYixeusXHkjWW+i6t99nCTBN0E5UcySQ6tkTwbYa
q+HlRS2FHCUy/wz6DqZqrwb5tBfvVeUJtIXioEVsXQ3nU1LZD2UIZHTbbDjE
eDWM0YqlfMXJ8366yfal82pQ2mLnXcVD5lXbtBbX3dWg3vL9ndUwB/HqhYzk
zqyGB6Hjvg1POUh48U/pwvxqiJbOqIpI4yCsxP+xCUUSuot37GWkcJDiPle7
HmFJcMrSaAy9z0E7PEzK+FQlwfBokHdHGAedjRdKPeIgCRqCD0NPH+GgwdkH
h4Q+SYIXOtQWROOgjF2MwG9lklC71TdSWIiDXJgNd3NrJSGujviVwstB3et5
aw52SkLjtRbs5cIoaj4YsD1lRhLUTELZlwfJfSfPUnGzxhroknsnsfhhFD3w
pRL7H6wB37Gl+nD7UWQ+5H3l3hkp4PwxYRRHjqA9V5Rf7Q6WAkH+r0u8YSPI
aHVv9++rUrDdYLzB/OIIMjDZt83pthTM00aSK06NII1nWjPKWVKwNG9nHHpg
BAl5/PJ63ysF7XV7aCIyI6hu8Iptp6k0WIY57H+cNYz2D8ZslJeXgdcl0ZVu
74cQUeYaWp2zFpaYEf11lWykSe+QM3aRgyUnZsSN4AEkiGaP987Iw6nBEP1T
Vv8i0x+Of9bZKYKWeaNh90on6ix1pzpuUgKw/eijH92K3keVH1WcVYLQeO7U
LXfr0AneoP6GhnUwI2+YO9DBQm4Bl94LJynDy6q09IqcTKTlubHB8vh6OO3Z
yJVU/QxvxDYJBemrwHk74YHhpyX4x9fhyZu4VeGAdpu0ukI9fomqYV33TRWa
BW3mApvacMHei3v98tUgylvi6Pe5bnwoUyku9fIGEDN9udXIuR+P2yDNU2in
DueO+jeFXGDjMUknqo4ragCXv1n6uMsw7hh3pEF4RANEKApBanocfG73s/nU
zxvhSoX3Xqfd4zh7yCi4NHITXOueMGTLTOIZhjpr649vBj8Xm5uPJKbwnOtB
dM/NmrDOIUlHNWQaj7Rzs+Ce1YRpPvrxhr4ZXK83PTuyXgt8E7Fv/E6zeKJ6
ck69hTa4Ju9dW1D4Gw9hMRMtCrXBvznroYjuHL5vrd2z2vU64N3eqPcqdR7f
5VflRL+pA7I5ldpbphbwVFnX9XWzOrDSp8Nn7LSEry/LStjvpAvLX5Zmo7L/
4jGbSzVaPuvCVEvnszc/lvETMzzNNRoMWGIfi3iznsJyzZtWvHmXAd0zNq68
FRTWqfCDS+axDPC24FOtr6Kwgg7mfxW+zwDqJouKuFoKK2o26E5MAgMqsqIS
lJsorNf684sPHjGgNL8uAvVQWPMlKx2ZLxkwJ29103+KwoppEWaWVzFAXWgr
+p8clZX0xNfrRg0DVm+sPntRkcp6crbBeO8XBuw6N3LdUJnK+iAZs/ClgQFZ
R+oNyjZQWb2O4l6t7QwY9tCbrGNQWWpsaePvbAZk2AaEd5lRWdr5F+WfDjGg
cVObf5IllWVwvWfeY4QBUbxlBk5WVJal2qM3HIIBlj2mx3ttqawAH0X5qSkG
KNlMzvW6UFmXd4TNv51hQJVLUVmKK5V1XeR729lZBrmvY97OHlRWYu6T6Lk5
BsQanjLr8aayMkJ5PIsWGPDT0Tc8yZfKennAw+jyEgNKtJcSDvtTWfnrKuV2
LjPgUodUpFQglfV5RnV+ZYUB393LbL4GUVn/B3jncxE=
        "]]},
      Annotation[#, "Charting`Private`Tag$19590#1"]& ]}, {}}, {{{}, {}, 
     TagBox[
      {RGBColor[0.368417, 0.506779, 0.709798], AbsoluteThickness[1.6], 
       Opacity[1.], LineBox[CompressedData["
1:eJwV1nk0VW8XB/BrigwZ7mAeiihD6FZI2hsphMrYoEiRFI0KoUJREcnUQD/R
iKRUlJxLMldSRETGe68yhbi35D3vX2d91jrPc9Y6z/7u/Sz0OeTsK0ihUBwF
KJT/PzMjfeYZ772x1pY7d3BuTpRV9UnDwUMjFJoXWAbu7BJlzVWXR2toXABi
snFtb5koK5OVoC6icQ0mM/ad9AoTZR20CA6cVn8A126X4aLpeaxPf/xTxtRL
YaLP5fL1aRGWaEevzrB6HegoC+6flBNmtbFeB//k1MGd+I/U2ikh1sO7GW9+
FNVDttOUc1mbEMvpqJPXkHUjLF7p8k3klhArbf7LNPa+DxB+buFOBQMhltzN
WsHxL81gw3L8Qt8kyMquv3Xkh3o7ONlO9Hs8oLAmM57pdse3w6vk2m8NCRTW
+n0Nfc28dgjZWQveRymsn0LTbi8/fYWoOyMXuOYUlqmF0+oLsZ1gdDf/7q//
5oimwr+COqPdYNanbPvh3yxxul7f3tirDxieQhJlg3ziftEL7bzUPtDfeVxC
6QWfaM6wElrc2Aee9rcePIrlE1r7tpYpmPWDAe31zbClfKJeKGYZhToALzKj
4lIP8QiGRYfch+pBuGpT635dZIZ4VHih4+CyIdidrXRggccUMSQ3FG+/ewgG
08rKTxpNETon7NcuSRkCFePlF+eLTxH/rZHI7uMNwS1Dfu2d15NEcl283/a3
P8Cw/VrJK+1J4kRf4vgGz2GQ8ArsWkGZIG5JNETL2ozBq8TqJdofxoi1Fqc8
z+wag3XuZTXrC8aIziC9laMnx2Dv9qQ9Fy+NEQrNlwYbH46Bd+70r1DbMeJK
hoNdnMw4LKl+a/8zdpSIXvx+wVzHOHxIzwiMihom9sHHaz+PTkBn1TZNvM8l
KLd/v+y4NAFvd4n7tgdyiQxhlc763AnwT/JaXMDkErV1fmoPWifgR3mBjhCL
Qyxx/Xvbd/UkuNLPBvp0sAmOv05+l8AUWKy/PFCiMkgEJEeUNyX9hkrHa2YG
tb2E4NTtbuLBbyg1GFLLSeklrnvUUgorf0PH6Lidw+5eol6Fap0w+RsWH8zP
NPnTQ+jdu19jt3UaylWzow4a9xA/X31qqlSfgaArjYXrnLqJoIGlfcWPeFBC
zw2vPdhOfN/VLlZRx4Pt+7OapMXbCZe2uGXv+nnQyiveWXGvjTBtYIcOKPHB
BXZv3d3/hRAquiPDiOWD7iUdvzifViIjfOHak15/YIWF32XZo5+ICqriNTOZ
WfgiNAcbnjcQKxJqy230ZsFD+VjX6/kNxN15If1b1s9C29rm4yM764l4Xqth
QPgsaF1dGBUmVke4d6dUX+fMwpyiu9ZSv2pi6KHM5B/WP/igurXP3LqCEF8Y
o9NtSsEXER+dpWYLiNo1VwwjbShYXVsjeKw+jzi/NctE1ZmCc8JVqXLXHxCC
SSUbdhygYKGpv/A03CH4/37u+5JJwW61ii8rHa4RPzrd7n8QFMDQGIFH7PQz
0Jihs5TVKICR/RPdjxlP4GLxCmOvdgH8+rrj8eYFT8G2ydLs34AAduXta/kl
XAxVop52a+YE8IORdInl6DMoO5G0v8RYEDcd20rRLCmFAlfeg8dpgnhMpD+9
M4EFl2UadLO9hTDqgcRNRkYNlJqoPnMKEsIVzqbBPKla6N91CP6eEkL1X+l2
HtG1YF5AdfVIF8IC0Yq+cwfrgGPnGSH1Xgj324i9KjNtAOvo4Q+h5sK4JKRz
YrbkPcxMSQc7M0SQKyMeIPmoGTRVfebmNEWw/USctFZPMzitK75QYCyCFP+8
exTaJ7iTvDVLzFEEpUJz4+eHfgJnw+ya8mgRZIx90/LGz1Dgv1xJb1wE8zoU
MzdVtYBPhysh1DgP61eXvc653QbiN3oCj7TPw+WtW+7+etcGT7YHqXQPzkMO
3eDrAl4bCH2NDX0pIIqnutrbCp3aIbftJfOIiSjGjpsoX5tuh8EWjftdt0WR
Kuy80xA7IKDpZ1JpqBied1A7mlbwDeSSQkEnVgwda3Wne5u/wctN80ZSUsSQ
PxnCEJz5BhIf1DceLhTDa7VClSWWXZD/zllEZ0AMhxSqGZKfumCkviQ0ZfN8
tL0pefrgcDcceRvjc0hHHIneL7pSAj2g1r9+3m+mOGZfNvg7Kt0DDYLzH4aj
ONasypetUOuBxZgwfmGbOEo3HbZctqYH2l+mnsm9JI7bL5qYrzrRA5aP72a1
j4qj5Kq/uWLsHpC9UfvVukQCx84OytHLeqG89GJkfZUEjvRIPv9a2wsH2hwW
bfkogSvz59YntfTCW/rH/buGJPBPvNXehpFeCE1qnwlRkcTXSifZURp90HNu
iPHojCQKtadVCZztg6LDki4KdlIY0Dimn7yqHxqvU0ML3KVwlGV6x92qHwar
lG5Z7ZVCF6FvU/Od+kFJcemPg6el8Mrvn1stfPshpsImuuKZFDa3/ylsS+4H
d7nTTwMWLcDgt0pvhof6gf90nPr6zwK0M/hXM3p5AGhdM2bO86VRwz+m4kHG
ACwTo3izGdJ4wNkXXG8PwB7PBfmyy6VRLt2LH/ZsABqF9db5+ZP2KKiT6RiA
LLe9x6VbpNFRJvCiv+YgZJ86MGTkIYM9sQwVlQeDYMSaPxO7UwbHDGf8Qx4P
Akv4vkj3Hhn8b4/d2doXg/A9oV8j4bAMCpScMF1HzhG1/3Z6cC/I4MBWdtnD
3kG4XrWpKrtMBs2v1veZK7JBd/7Ix5lKGVSSCWG0q7Oh1DG+e1OdDCbEzWYH
aLOhrbWWP9sig4ZJ3QMBTDYwuJbG20dlcKT2onSPAxuSpVZkyS2SxRtHm9fn
RbBhkXNz3v4lsrjwDnX2SjQbitIOl7KWyWJPrVJy4AU2NKkXfA4yl8XK8L8h
QqlsWLBcW6LBVRZXitNU8vLYcNFdISQ6lnz/ysaisVY2RN36u2Xypyy+Gak6
f2kxBzYblRzRm5DFstSMgHm6HFCrOHbFhyeLuYUvLpxcxoGXvUNNTSJyqP1n
T+oaEw78Wty+qUBNDtOiJG4723LAJ/+Zo99mORR8Mu9UsT8HjCyOBGa6y2HL
BR+rtIMc+PdOP+GzpxxapBY/DjrMgeujOY1W++Vw9dV9N4VCONC8PHmjepQc
emUx/MrPc8CyNMiu7akcMqzbd0fc5sACe9390i/lkNn0I6vxDgc6vw7ErWfJ
YYSJLVfuAQdC/nrWFjfKoVokqzymkAOPYeOGKwNyeHTLW8V/rzigUa1jYy9P
xT9iBRyHTxwYce/be1aVio17s75Kt3KgjJ0VU6JJRfv7Oub1bRzYOp9RpW1E
RYe5fK/FXRxIchC2FrKj4g9J3Y5gDgcon75jWRgVg/QmimL+cCCGW54ddpaK
1K1OqeOzHJhPyRQ0i6Oi4U+pJlcKF+QMtlU9S6XiyZhw/3/CXFgc+3FD4WMq
3vhPZrhLigsPMwvvB76gYt35py5z0lxYVpwwX7+cijyJbHuGHBdMe+wa7jdQ
cSzfU2QJgwv25pVOtwep6NoifaRDlQvvt/xX6D1Mrjf8oVKkzgUX/0gZ9Ukq
hviGJkUs5IJn6urmGwI0fFs2weVrcSFo9IlbqgoN6aeFteL0uPBL5MpzF00a
ZhZbN9AMuHBS5ZC8nC4N3Rn6hzOWceGMnV77ZRMaVq6NexdjzIWrOTmecc40
LELtxF+ruKDw8uzr9dtoyHS43GliyoWbTV5qIt403Hne0PO4GRfuzip/PxtI
w4vXZiU+mXNBl8ZHPE5DR4qU3dQaLhTqtmX/C6Pht1dKzQvWcqHEI2XPqTga
0oJe9eggF9YEHa0yS6ShmsW8YB1LLlTEbF48k0rDSBUiUM2KC/VFkuzjOTT0
r3t8/5c1FzolzgUEldNQRIIzsWIDF7wX7WnQf0vDzhAVnzHSA6aW+j8aaOgd
nrMvx5YLI76zw/vaaZg6arZlzI4Lx8I7nLS/01Bd4pzlRXsuzCSXFvYP0nBM
9XqP8kYuCLCCj+yepOHLlT522g5cON/q0qz+h4bttUtUb5EWHzZmdgnQcSr0
e4m0IxcShWRSborRMfrR+UUhpGlKI5Pbpeno0kP1biOdYdTopsig48jdUyeN
nLiguuHh8y8qdMx/kh90hvTtnXHyaZp0DO1I2lhLWvu4X4irLh0vaEjRxDZx
wWB1t8stIzqKi+e5rCG9grLVcGgVHT3eOaXsJ21e3SS+0oKOon+ff00kbRVv
N3jamo4rL2bpFZK2c66sqLejY8DHsks1pDcrmGfSN9Px99W3c22kPbqehni7
0zGRsj++j/SuXH3XPE86Wj9zWcUm7Rtwx/C3Dx2bK5cJ9pM+aKQmYbmfXF94
a7Kd9LHfaYOXDtGxNdxWro50WJl0ZWswHVl3aryKSJ+NistcGE7HCu2SnmTS
cbYCoQej6Pg5suhmIOnEBWGuL+LoOP1kQ6ol6bTPvwwFE8nvb5FoWkA68/oB
CcdUOm47fmFLC/l/cr37B9Nv0NGieqNaKuk87Z2Vvdl0PB/dttqJ9JOfLZkG
9+lYFfkkj0K69IlTaMgjOuppbgvOJ8+DFVLj+qaYjmIhtje3kH4vXCqxrYKO
mkHfqXHk+bbUG7NzaujoZHM4UJF0Z9LDypF3dHyxVn5VLlkfQyo3Q2O+0tHE
3lX7Llk/4700tw/f6fjyx3N31f/X0/0EIyU2HQM/14leJutNZOVpduEEHR/s
DZ7dQdaj5J/pSj6PjpJuLPtSsl7lKg5n2VAY6KWloStDWsPRx61DkoGtFl6P
H9qQ+fC1eTNPm4E+24adr5J5sNYrz9qiz8DeWdEHr8m82I+vCru5nIHj075P
e8g8bY1YYrwcGKjyvXqKAVw4nipxa+dWBr6SCbi7isznqR0xYfd3MVBRWohm
uJoLUQtn3Sb2MnC58zqPhWSekwpGJC8cYaD5GZNDE2T+899+DCu+yMB43QgP
p+Vc6J9Kd5d4zUBny4SUXh2yfi2Zx769YeCuc/fKd2hzwSvhfWJhPblfauDv
d2Q/+qolUufSxkAnEMzJJPvVR5ej5jcnGHj+2tVTQ0pcKC9y0DDQlUc8fe/k
WkkuhM+y18wZyeOW3slGe3EumNlFb/toIo8RHWsiN4txofh7aXKwjTy6iNSL
2pL99qG0jki5tzxaifiZc8h+nR4oMOSULo9K40NrxrkccC29OW9hljw+WVN3
LpXNATkRU82JXHm8ba4fzBzgwOWbQZ7pT+Rx8abcbZ7fyX7f0PG++508Plt9
9YUPOT8OL33+9LCwAvbIPi6wqeCA/UBARPIRBfQeVhaMTubA+gjN/HUhChjx
L9X+WCIHrOidX39HKuCgvyB/ZzwHVts4mu6IV0DV2A2Zi8j5p3vHcELzngIa
LpvcvT+UAxK+k/7POhUweTvXYmwXBxr7I1zbNijin6dJ4bPk/K4NXxV90UkR
x18+51ku4kAVbbRojZsiavrQ3c6qkfNtnbd0to8izjQ/Kh5jcCA/16p+f4Qi
nmtUD0sW5UDCXlH880QRF4gM6w2w2eDUn6SnpqaErivEGN25bGjU6//sqaWE
oeXPl3/8jw0bj5lE3tBVQrVmVRPiJhtsBbuaFEyUcNOJDIHEFDZYaeidoG5W
Qp+Ew4Oz5H1lpedblliUErqHHmYq+7BB5TPPbWJACauPHMnyVWbD0BufM7UF
ygjNz/wqowZB/UpbwOViZdQ+SU13ixgE111Obq6vlLE5WLCg/+QglM+Y6X6v
VcaWkOGU3wcHIdlA9vN0nzJWPJ7K4boPgnk6oaOjpIKVdBMjad1BiA9Q+XDu
vAre3rtR+8A78v4o26pq7aWKWmAcxxMbAHGY2t05oYZNgWoUxok+2DC8fXqR
mwbK24ccsrvaA22VewW26y9E3W3Oy7I0u+FZXNUujamFqOklG2mo2wF+IsHf
379fhJFUg7SHua2w5+ipZ5LXNbHryqI3YpbNYLhP773Dbi2cN2Y6VJ3TAB/k
9CWCzRbjej0nn9DqCnj1KOqGvpA2XptzdDv35jGcEtDd3PhNGxfXHDf8dyCR
EO8Msw0q1kFt7hhx4GwJMXB3Ycqt8CU4fadxvGjsLZGyRFG41G0pphalnz1k
1UQkXfer2a2hixNLnr69btpCbE/Z+V6SrYsW9qraHopfiZl1d3i3yvXwxLlk
QTO/bqJvwCqkMlYffY9lXVbR7yVuWxgrv9ttgPb7oi8Ht/cTBeeCZfcZLMOp
GP/zXA82Eeu2Z6PQ1DI8Y6Dn8a2GS6zszH4Q+84QZ4gAZu/+n0TG0hsF7zYa
YZj3N8eejhHiNCshY2OpEY6rLdVYTYwRjspud+q1jLH4J+0RiP0iLINqdshe
MMaIXYsTNcwmiFsqPlqNU8Z4PGc01e3sJKH15l6a047lqHNg9at9RVNEkkGl
bnP5cuTcXWi4qv034Tch/LFOl4lKRwxTT8vPED5FvzQuJDJR2Ehj1S8LHnEw
yuWv/RUm1n27aydtzSOCXYq/SF5lotOnDl19Wx4RNxV8OSmNiQGcte6+zjzi
kRnvT3omE21rgza3+PEIXsVc6908Ju5KffA+L5FHJDVLJlTVMFE7if15eQ+P
uJ4T6H++jonZrKFUu0EekXP8vbVtAxNvpdC1vH/wiOeMJH7DeyY+Mm++Fz/F
Izq3U/0/tTDxREuIQ998PqHTp2jd28fE5zUyorHL+YRRcZha7gATZzJfZFw3
4ROrz3XwfNlMnBzfMF2whk846GQ+5g4x8eI/uvLn9Xzi6AENtfFxJhp8+vdX
dQefCF9zlvdkgomj9+OmDL35xDmp3s/Hp5jYuqTrpaUvn8gozLk0M8PEvFPf
8vYe4hO3zwjve8ln4gDlzJfg43wib4uvVfhfJk6ldH84H8onihdVq679x0TF
azMp6ZF8onxCmzc3R+53pEb7fjSf+B8XFflU
        "]]},
      Annotation[#, "Charting`Private`Tag$19643#1"]& ]}, {}}, {{{}, {}, 
     TagBox[
      {RGBColor[0.368417, 0.506779, 0.709798], AbsoluteThickness[1.6], 
       Opacity[1.], LineBox[CompressedData["
1:eJwV13k4VN8fB3D7LoxlxtiXKCKaFlLOJyURvsmSokhZQlqJkhYJRSRrIqRS
CEVF5Y4t+xpCRDNz7SWMrOV3f3/d5/Xc57n3fM59n885V8XtzEF3Lg4ODmdO
Do7/X9NC3Pj0T6Yauyl/OrW6Kkyv/qJseUg5CAVEatSkDQjTVz+XhyorR6Lr
qyM33T4I09Po0Uq8yimou6rG4tglYbrvTv/T80ov0EGGr6bstBD9y7JX/G+l
UnQ6KXCz34Qgnf8bQ/OnUj2qcwyqNVzip/fQP/lPjtajAqc9ybv6+ekvnyVX
TRQ1IKphbc6pcn669Xlrl/HdTWhj8myfbCg/PVGwLHHEsxXNpad2zIny00mP
6rimv3agY47LgZfW89EzGx6fm1DqRcbDv3zuBvDQ2cklWoNRvUh1UM2BcoSH
vtezkdmx2Itk3WKO1ezkoU9yz9uXfelDdwLSydd4eegGO623R4b3o3eOFk6+
idz0toIVLs2pQZQUs7VAoJyLfq1hg4W+CxPR9HTZ2mqc9Jyidxq5CUxUuL2j
x0eIk96RbMK9tomJfvfu6/48zUFX93T8SDFkIRX+uqhmOge9gfuWLockjtZ1
qIpSXTnoMju/kVo/D6O42j33VM1WsVcFkd98dcdRQdRaXc3LK9g4aTzK4vg4
YpH22dTarGCaARbG6+LH0VoW9jJm/QqWsUM4k7k4juKKhfYk9y5jcfVRHkdq
JhDTf8t8qNEyFsCMmTZz/ol+28SGpPEtYY+FG0MlTH+jS2zjD8/fz2OeqD1l
8vws2unFM+0QOotxZP0p+3Z3FhV6FR5yPDmLJfPI9zdkz6ItSvtZAaazWF29
h+KL7lnUIsTFFhKYxdbZrWS5b2cjx8CUpLv3ZrBRL82875xzSN/DqbYzYxrz
jrta3hb7B9lkeqErb6YwrrmsQezFHxST+lLAIXgKe3iojqOg8g9qv4qvnjCd
whrkJXdHs/8gf86e55SeX5j285xac8d5ZCsSbzi4+hOb/PClrVJpAXHtu65Y
4jiJ+eHrmcWvFpF05blRXd0xbOhYr0BF/SLy7NwUOrIwitn2ROg2sxbRtrl2
g66qUcygcSQIpy4hQ/8LpP+OjGLcRU/FZcKX0CNqmuvbyBEsOVjF+JLLMtqm
1+mtNoNjFZKyKYbif5HfdVs1vlEGJqRyS3PQgAN2VPrz3izrw+p23N8YYsoB
0ad3rBn17cNuO6ZvUzjIAZKT/SkJSn0YV+x7Mycf4r4kSf9zWC+29G/S82sa
BxQtyW0OsO/BJvrtc1q5OOHxrzs6vZzdWFOy5np6Eye8a94mMR/Vjt0p3qzv
0ssJ29s5vnSYtWP72nYZ/sM54Xtxkssvrnasmt/ZfMcqJ4QMu7CZQW3Yx4DY
U+/1ucD4U1VRWFcLlm+3+KIwkQtY+H+3dxY2YPfEG7UyXblhnIX6XmKVWOk2
hRJrP26o6a2Q2Lq9EmMdO4NWrnDDad85F7OSCswoX9LuUBI3bKtL3buUR8dG
zZ2virZwwwfrrxKapp+w3aE/W4OMeCBe68H+A5Yl2MKcmP9BGV7QL5PMqXNO
xtQU3FZX1XjhtxDfteGCeMx6T3Fkvj4vkBTapTG++9jTOMd0ASte2Bn6rmzt
tVDs4MbM2vJQXujdHH/M8855lO+1iao9zQtNBS8iE50zkNs3O4y7iQ+c8p+d
PXO/BAml/jh9rpcPoovyO7Kc36LXR/zkB4f54KJrRpmA5jvE3RceVMbJDwH3
A8f8St+j7J4y2rlt/OBw6s7m950f0HCXcs73LH5QGT3ZODFDR95tk7GlQQJA
NfgpFvDhMyLFBiHNcAGI6N7S+12qFpX9x/crPl4AQtxfeU2crkXCrUr7zxYI
gMbtCMlpxTqU13yQVxMXABX3HZR3wfXoV8P7oPgDgnCn+mXzWc0mdK7mltsZ
TSEQ13+p1J7WhhRZe/n+0ITgdOVlOFXZhhq5BF8GgxAYNv6GgeE2tBaipyMP
C8EWjzMHDm9sR71lCdez7wqBvrpNUXZ5O9pV+Cy9d0oIzihbHc/o7kASqXV9
u98Lw8/9chfwyU5UXnonpKFaGLQMdF7riHYhnx5LVZt2YUCDBgr2Ol2oRrr9
1LFxYSi28erbdboLBcX2LgTKi8CDPIushIku9CNsXObVdRHg317yzIjRjYrO
ithSzEVhWMhhSuN9D2p6KBmU7yAKM50bNIa7e9BwNfWxyUlRmG8sM7g514Oo
susnfK+JQm1O6nGbTb3oVoVpaEWJKFy8UNVm/bIXOZCuvfFWXQO0F0LG3x/0
oaU305KfltdAxmvpEiHrfiT1fcHwoKAYvD0i+SfFqx/pCnC4jsiIAaXY0V0w
tB+dcF6TJ7FJDOKLAzZFvutHTTzaezy8xGD2+YyRmNIASrc/eVGsSwwe/Xju
YTE6gDKv+IzrHRIHKUaGqdrJQaRHF1wIPyoOXmsVk04GDSI6Tw7v4AlxMPXO
+BR1bxANRbOUo8+KA3NnV/v994NIMePoobFIcVD9a3z7Pe8Qelj9X3XmR3Hg
USdlmTsMoTjRzekkVQlQHDAvPfNrCKke7Mg9tU4C9p9+9fDe/BAqSjxbSteV
gN8TlQuZHD9Qm1J+p5+RBJz/e2z/M9IPtGaThnCjnQRQxVK1Nbb+QHccKIGh
4RIgrP2mUfDKD3Tz8YoNe1ICJvG+psSVH+iA3vtz2rMSMBh4JV6Hh4EUKy7c
d1uUgH/P3Q3KhBmojDHe1sZLAsuaWL0SKgPNrO39L1+RBKeWXDI3GTCQW16J
lccBEnjENvnYnGOgXaV+5j1vSPCaN7vCsp+B1lhonRIrI8H7DQLLuQwG6u/D
I/bSSWDIZc7gHGOgwBXnuuImEjztMPxyf46BCtF+s/s4CURPFk+YrGEi5c+a
phZkSbAMX7Wa2slEHF+G4ONlSVg+dyjxYSIT3Rorz7x8QxLq3ItUrB4xkSBH
GpdhhCQkXxl7MJfJRCSdw9UlCZKgOVtsvi6fidaGt5sVFErChT35ldJVTGRh
VGmdNSwJufe2ypB/MlGLTUaB609JeNeTd1x7holsvULEldiSUK9ty7N1nomc
E7Z3pHJKQW1JoLcuJwv5Tb22T5CXAsqHkUt5Uiz04MkT54iDUqA8tXqeSezb
lLIbn/YeloKctuOOrsYs9KjNRZHXVQpefo1Z/WLCQs/+yg3dOC0FBgYG+Y/3
s9D7Q/EnrkRIQVD9iGG9Mwv1C4d5+5VLgV0XO8f7KgtpXPQItNOShshddgdJ
71lIZ/ug7WM9aTixtWLB8AMLbeZw3Di+lbgfnGV8pJyFTKLMh6/tloZCqPlw
q5qFjmVvsMt1lgYz6W+rN9pYKLFzZiNXjDRcz9vyWWWEhdIe+ghbJUhDpvtS
YtcYC2W7soaTUqXBiJ1jc3OShV5PdqXp5EjDAcvRxM/TLNTCUyp8uEIa1B9t
HlxaZiHeLddGCmalYVEGWcuI4Uhkeb5yaVEaODX4vx6RwBGp4my6KYcMvB1r
iE0mzjHKVm7230RkYIE7OWeVjKMd7qZVfBoyYJb59UewMo4uJgg/PuooA69Y
klu26eHoitOtyznHZEAXK20R34Sjmyp/7WdPysARZcMBJg1Hsfm/RCLPyQBS
OHAqYBuO8mraLxffkYFGVYEiK2McseaSHIQ/yUAdpnGvzgJHWbtoFwaqZCD3
9U+DI5Y4coluiSlokIGbJtzXWVY46lPnrbftkYHD24zmGQdw1G573ujRrAx8
iB6TjnDA0b3Hoo5+SzIQbW65cfAQjiwnci4CJxlWFntFNh7GUd3NwXzWGjJM
9FLXlTrhqLzIUllHiwwPIwc8L7niKPjvyI5VPTKU9hzVTjiOI0Pz0MPt28jg
XDjVm+uGo+Kh0jh/UzLY9V8Qrj6Jo/Mb7AvMLMlwtn8mqcYdRxsDfzfK2pIh
p+qRKt0DRy/FNHnLXclQrOBmmuGFIy+nSpVYTzJc7JkcDjuFo7XPjxq7+ZFh
QfxGyklvHGUYx1/iCybDq4zgPaK+OEo6zTlunUQG5eA5msgZHNmVPuJTSSeD
Qxd1qIwwiddAbTabDOFjhyvdzhL1P/JzTnpNBi5hb6P0c0T9o4JBp0rJ8OCT
3Tf98zgS3Pw0wYhOhtErUVXlhG81fmsZbCaDjP7vkOoLODIhX5oo6iRDlCTV
aedFHK26kQRufSNDy2DU/QLCH1/lqzswyGC5XK4h54+jy0v7dq0bI8OBk2pK
1wkb7GUdXZoiA1/J+mvfCc/dv3a56Q8ZAjSM928NwNHrAWpS+l+invj68HDC
Z9e/fXOWhwJuIfqGHYR1/W3aTIQpoLum54TMJRxN0CcnpUgUqCLLi9gRzhGJ
EByhUKBf4fDWu4Q9HNU0SpUoUGg3MvyBsHp2ucldDQrwPZVTHSbMmDrsclSH
AjoFZpOCgcT8Gs1d2biZAlItpeaahI+GxyZzGlFgD/WTsTFh6hftki+7KNDi
m9JqTbhHsbb96T4KbHV7wHGYcKK3269L/1Hg4dHJLmfCdm//Clk4UCDsLsP2
CGESV4qm/FEKtLIKQ2wIt1pt3vPrBAUq9WOOmBCOSml1pXtT4JHI64kNhC1w
76tx5ygwxbLYKkF471W1vD2BFMijDk9MEeM3ke7v+xNCgUWudWl1hI3z4wVf
hBHPP7FqlUp4u6mVgVMUBQrkHbm8CG8d4PUUfUCBpnVy5bqEN/mXJ2ApFBDL
0g2b+v/8il6qPpdBAacqf6eXhLWebpxVe04B44m2PS6ENXaOqnTnU+BWuoLp
GsKqXRkHIoqJ8d7Z6vqO+J5UXtKryQoKdKat/zNP5EEmraE/vY4CZK7cwBjC
pC2hwjatFEhUNFurQljYne1V0k8Bv02rwjQiXwJ/85I8mRSoEc+zekPkjyfB
/bPsODG+ywl1OoRXqrvVQuYp0O6iEiRB5HfBOeag3j8KZH0wfnuZyDebbXaD
wSMLbe73jL4T+Z9UL/2+lyQL0hce6cT74Wj04znRRYosSC5jmcOnif5ip7Uj
V0kWQHnIl0a4/1ZqipiOLHzjrpL56IOjJtZVux4zWXh2fZvSHWJ91gVvDb1j
LQsfSZeKCjxxVC01VbTDXhb0B2vftRLr+eMeV7FMN1kojpvTXSXWf162ScOp
q7Kwz8lJW57oFzk7lhfkbslCLZ9EpTTRT7I732i23JGFivemY4IuOHrEszZs
U7IsDN/ZNP/DGUfRJ/lh+bUspB4sPW/jiKM7K5hffqksnPWlTCkR/et2fGCa
C10WJHgryWP2OAqpHluqaibGq5d7xccWR37qTSVRo7KwO8X8p541jqxZsdqK
ilTIfOLmU2FC1KfN6nRWp8Lrr81PHXbhaP+FbSGpWlT487DAdwThaB/X9zbK
NipoNF5+ubyDyJuydoDkASqobzfXm9qKoy3ONXSBm1RY/dlXwKNF9L8nFG+z
CCqcjTT/abuOyNeEj+Tte1SoEZobStcg8nWZ5MGdSoX0GwZzmmrEf3Gyi/C/
N1SI6L1L4ZfHkXznov0sToVdavVXl0Vw9FDOalV/kgrRCQwrfmEcyZ7IyDk7
QwUBxQMrawSJfM3sXf75jwpXLNl/JXhxJC4enzFKloO20cye4RUW4rbUnRgw
l4NgMx+BlgkWGq9yu16XLwclKYYjWZ9ZSOl+j/e9Yjkor2vtXaxiIbtj1vZ2
H+RAf0zL3LKChcoXDLWG6uRAU/bdCyaxX8fpSHTOM+WAl+NUZX8hCxklYZqa
VHmghVY1L6WwUJS3fGvYbXkonheuWvRioYptcaX7o+Uhory4vMadhf7wCGRL
xMuDvHpOTLQbC7k+ng1My5SH4985P4oT54fNnQ2qJR/lwSNDJQK3ZqGBnUEB
rBl5uLBktKWRxkK6Et0Ku10UYPsrK3ryEhMNRw/fTHBXAOWBhUI14ryTJjQ/
MuKjAGmiK3tzZ5lIhIfyOipQAWy3THsXTjLR+J/De7vvK0DZ84z6uO9M9LR/
wO9UtQLQ+o8lllYwkXwOjsWsV4TZ3VfbHoUxkRCaO94/qwjn7zaLq/AwUeCu
dQJvlxShO3DscOQqAw3vdnoVw6kEXWJlO34tMVDlvoolEzEl0O6U6smfZqDL
B6MfvNBSgkMRWZk8gww04b62JuC4EjTrkJxIpQzUFGW/TqJVCcjkmD8fvRnI
7OeReVV7ZbjQ3jtVXv0D9VSe5DyyQQXSvhgdoh8dQiUR1ceU51Sg6WNkN1fP
APLg9R9qaVEF36qy2ysX+9CJ81dKRB6qAQjXeH6Q+Yo2emq3WB5Xh1iFc//G
07+gVtIGYX/DtXBCRdR6xL0VfXh1M3UDtwZcz1ZcuNtRi65wah1oGtAAjomQ
OhV6ORLqv7zPr1gT6j/LNMSG5SL8mUr84+B14FHYqLtHNhSLXyfLU2q/Hm61
Ov7m21CMxT70qD2urAW/2gVXp69WYkfij7aIjGhBlnbNq4HWBmxhz9PFx+Xa
wO9UdTqc3Y4xcZPAyvAN4BOY1hRn2I1l7dSXaz6uA2ODM+ujBvuw/DB/CU8d
XVBdQ2vvNBzEwu1P7Oee04W4a/8KJ7Af2Jb+zBfhzRthZmNIeYAEC0ten5rf
vF8P1ostPl9jNIxdo0cn7y/Vg/B9Qt1ccaOYlZz90wZ1fXhp5dsf3z+O7fKr
dZKI1Idev+y7Iv8mscfybupNc/rgKpfrYbJ/ClOvep5o7bQJlKZUxwPe/cZi
dSq1Oso3AW/blprnldOYxyxPe70WDbg3zytwMmcwt6IZ5cgYGkTT/zmF/ZrF
fG/arljcp8GlRTX7DbOzmL9t8VeRBzQodEnT/TI/i0XM+d+LTaRB9e0zN5U5
2dgrw8XlpDQahIzU5JVKsrHFitXuZ7k0aEv9yTtswMZiO0Siq2tpwKsbl6wR
ysYePjntdbueBsuNnvfqw9nYk4stu/c1Eu8bKjjhG8XG3srELjW20OATCs4r
SmBj/Uckvb500WDm4r6323PYmCZTdjeDSYNSq7bsvc1sTK/4smI2ToO1gs/u
jbSzse1h3xbdR2iQYhp6KKKbjVlqphWOjdOgWXD77fpBNnbeR1lxepoG90UY
DhYzbCx4x43F17NEfVw7Dcb/sLEwUUbnxTka6Pj6LEQus7Hkgid3FxZoUNe7
TrqeZw7Lus7jWbZEg+P8uee8BOewXBt3k+AVGjgvD+fxr5nDilU/Kxj/o0G5
bffnZ6Q5rHxWY3F1lQY7X5/HTMlz2P8AKsh4Xg==
        "]]},
      Annotation[#, "Charting`Private`Tag$19696#1"]& ]}, {}}, {{{}, {}, 
     TagBox[
      {RGBColor[0.368417, 0.506779, 0.709798], AbsoluteThickness[1.6], 
       Opacity[1.], LineBox[CompressedData["
1:eJwV13k8VN//B3A7kezbzBhjqUEqmUqlOu9sFSWJFtmzhJIWfYVQFBWhhJCl
ENm3iuKOqOxLFDJcn6xZypjIVn7399d9PB/3nvu4j3Pe5/U+V9npooULDxcX
lwU3F9f/X58GOglsdU7aV7bG1G11VYxZ10k7fJJ2HYH6Vv51/WLM1Y/VITTa
XdQWc7VAv1KM+ZQZqcRPe4L2jFFNFX3EmOf3+lz4o5SDbJuN+2Km1jE7l8/F
zihVoILECSHT76JMwb7v9GmlBnTtaLdU1pgIs4dZ5TM13oBkzCduSjeIMF9m
JdROFjeigQydqWcvRZhml83sJwya0VJS2BolLxFm3JrKuDG3NmTfU1cXNS/M
lEyu52F3f0bzD5+TtogKM9MbUy9NKvUix4pdvhbmQszfCeWaeEQv6tr38q82
Q4hp7NY09HmxF73qUnXeIivEnOL9Y1XZ+Q2JRXBU77MEmTv3mu2+G8ZCypyS
ggoPQWZ74QoP/ReO7p58P9kSIcAMatQy2Wo/hHaOOX6vGOVjZhe/3pD7eAjt
imp4bdjCx/ycoM+7vnkIuZW5+06U8jHV3E69k981jLaErd985yYfs5E3dDOX
1AiS2+SfvKTIx5Td2yfZ9nEUZX9paa44w8ssKLzbd37zBBJ9fWVL4Q9u5oTk
RISJ4wTizyt40tHFzaRfM9mnHjuBxtZL8QgxuZlpe0TShxYnUIy4mndRHDfz
YUOEq/WHSaQdVbRn2pCbeW0oin3AZhr9EFwzxJPJxUwVaQqRMJpB4wwNYbHR
f5gb6ngydZmD9FYmXQ1DlzCuZ/OVffc5aCiXOjx6dglL4KOwGjM4SLCqyzPL
YAmrb3Cl5nzlILu0cVoA7xKmbrnyzGX3b0TrefAlMHQRGz9HzxvgnkOCH8cj
Pt1fwDwe3qhuj55H9GTdY6kF85jXiMZQWcEiyhQsVXmBONigXa9QTcMiyiOv
8t1S5WDHe8I3twwvIh/7Fx7/E+RgO5vGro+QllDanJZ5cdssxlucKS4btoSW
c/bfsHOcxRIClPf9z34Z5Xq6P79zl43VSCk82SX+F1E0NtALe35hwsqhdHwn
F/wS0l52m/6B1e+J2RJoxAU3IvsnGmt/YHdOpegqWnDB1so/WccSf2A80W8O
nPHkgsGVYO7GAz+wpX9Tbt1PCT8pK3XKGMcmWVbZbTzcYLWtYIO88xjWnEDX
YDZzw2nR65FvV4axB+JNmukOvKBTf0sgLmIQq9BVLDfz4gUnA01hnXOD2LDd
RbTizws5pn/KfxkMYnr5UpYn43nht3WIROofHBs/ZHNDtJUXZKtGzut9G8AM
Qqbbruvxwcis4ZrSXBa2MCfmYyHLDyqjL925A3swpz5LjLdZALqxvbHrutox
4aT/LlzqFYBMQ/frLkntWIm1FwUfFYA43hjqjFM7xvst7HoltyBEumr9RCNt
WEZPJeOSriAkccdTG9VbsdEvtOyBZ4LwKdDwS9X7RsyjfSq64roQPHnlevwr
qsMufQh1ukgXhrJl+n6hpCKMOmwsMM8QBpVBnr+2o4VYE8+alwEgDCI/c4ra
4guw9RDJvntaGFh9sYcp/3Kx3srHwRn3hWG0T/eQfk8Wtr8oK6X3lzBIRwep
CoY+wSSS6r8ZvBEB1/WMS5nu91B1xb3AxjoReOT5tKaJEoU8ew6rHOsQAR3l
gIXhkRj0QabD3W5CBBIvZSrmP4hD16N7F3wpa0Ev1ow3+lMq+u/2hGxB8FoI
P3Lhv4XJbFTsvfa4/CFRUJk94WGtVI6aE6Wu558QhWlFvUqN4nI0WkdK1XcW
hasn/tp76L9CJAWNyfNBohAmnnl+/9nXKLTGKKSmXBQEZ5wKLVIq0AnJoFIP
lXXw+tRsmuNSFVoqZUtVLa8DDrXqX8SGWiQ9sLDLYo0YZAjdCpp1rUWbhbgc
xmTF4FtLvpHci1p01mZdnoSOGGyqDzmXuqEONfNtNHQ9JwZ60mPuhSofUIqV
81WxL2KwLuF2x8K6Tyjd33NC+6Q4XG23zvavaETazDULYbbi4Dr+1tP5ZyNi
8mXz42fFYUj7xoCCahMajBymRXqLwxwzzXHyfhOiptme/HFXHEheWnVaZ5pR
Yt3RuvR34mCbcaTuwEwLeii6LUVSRQLEdEWujvm1IxWLz7nu6hJwLzDR++DD
dlQc513B3CwBFaM3RmNy2lG7Un6Xl54EZPu9DRzobkfrdDaINFlKwLzAVWUH
Rge6d0LeNyRMAmZdxAWlRjvQrdSVY7+nJKD7uaLD892dyFz7zaWNHAngkrvo
22jWiag1V2KcFiXAThM1s5w6UeX3ifZ2fkno1JK3rb3XiWbX9x7Np0pCrY13
2pPeTuSUV37E1VwS9GXp3teudKH9FV6HekolYaxlDelIwhe0zkTTXaxSElhv
Zqzncr4g1reRcGOmJKS9/ut77+0X5LtiU1/WLAlmL6QC/Qe+oCJkeiBmRBKS
zn7m81P9imgf6UYmclIwk6f+kpPzFXF1DsI7Pyl4vSnikVZONwr9UZ3ud1MK
zlhvpX2p6EZruJ7y7AqXgivPTYfPNXYjyU2n68ofS0HF472HLSa70fqwjgOF
RVJQLLZWc7NWDzLRe2/2bFQKGCrGXrIve9Cj589twi2koTvH33BNfC+Sr7xZ
ZXxaGorN9PMZmb0oud2eyu8gDUL7rvGYlvairL/kwZsXpEGifzAT2nrRm5Ox
Z/3DpaFuLGrnIYFviCVy28OrWhpse4tyvnl/QxuuuvpaasrAtRL1u1Y7+9Cm
3fjxVG0ZsEr4MuZh0Ie2cZ3aMrFDBjwFznFfMutD+hGHRoMMZEDDdu/9o859
yC5DyzLXRgbOaFB5Tkb1obiu2S08UTIwQ/PNif/eh/i3B40VcmRgiNtpQCmQ
hdYu/3m/tCgD/LreQXZEX5Ws8U4x4pKFKprdvwfRLEQ74mTVt1YWTuUFvfnw
jIX2uBjVCmyQBTVpQbH7H1no6mORVNtTsvAoWLkyQKQfDc/FnxCpkoU/Pju8
d9zvR8/2M67018rCbHxrhtOjfmQf2RpV2CgL1qFc/wtK6kff1PgbjvfIQi41
iHI/tx91HL+sl8yRhRbrY6GTjf2ouvgwbZOmHAwZ2ROxOYAC/o7tWdWWg8L2
AnXpdQNo16GQ0x26cjDx6TgZZAZQ2WDFQx8jOdiXwt/rqTqAXorR+asd5OBi
vEGNFBpA8Re4J8zi5cB//7aw/CsDyLIiWUA5RQ6GD846c/kNIEn+naqcDDkI
VbeVNgoeQA+SvWziS+Rg29+vazMiBlBoU18r3iIH209sOFuRMYC8NV6VevPJ
Q9F9yu1DnweQyYjHjYeX5GHi2eV9e1VxZHxDNc/QVx5k6j6LfqTjSF+G9W0+
UB7Ghw6CvhaOdhsd2XkmQh4Yttw/pbfjSDNzC0f1hTz4sjQOqhnjSMTl97ly
ljwEvucw2S44EvqbF+82JA8h4irnytxxxPfY5aPChDwYiaxOe1zA0UrdV9XA
P/JwtHW8tPQqjqbUKgaMJRXg3B7jpbJbOGoevmHZc0AB+OKHpgOScVQfsCPk
npkCOHCJ/A1OxVGd9K/iPVYKkELndbz+DEfvDB3E0p0UgEt3h+GBbBzlZeg3
ut9QgBtX9OBUKY6y9ywvkEMVoEg3vXq1HEcZXaX01nsKwPzEaUx6g6NkvvW3
dRIU4DhfZE5xFY4inQVhuUQBNsu90bf6hKN7K5hXfoUCrFS2/U5vwNGdWN+n
9kwFoG8sOD/UhKPAuh9LtS0KYFBm1mDYjiMvtebyiHEFUGctzN3swZHHu9Dh
fb8UQKbCIM7nG45cLfdKsecU4N3UnI4dC0d2oQXeVrwkCLa/HbBuEEdmw9Eb
qVQSyF5eEpkaJeZj43CXjRoJvBNp386P48j0im5gkiYJKv/+2z/8A0cHeQba
5XVJUK1h8vvVFI4+Htrqd3IvCS6uczwk+RNHRjGhqnEGJOA9H3rEmTiH6tM2
XpMyJ8HmKKrvFBtHTLdAJYsTJFgoUs1R4eAIFXbUR9uQoGmNRcrR3zjas8+X
vM6dBEknlCci53G03eYDU+gWCUq8Ip4kL+Go7Lm8x4FwEhS7zd24u4wjnUlP
qTsPiOfNFM0vrOBos5+kK28SCV53bfus8I9YnxoXMf10EnQnOEZ8J7xxTcWb
4BckKEr8dPDZKo7UE+xF/pWSwCPVxCuEaxBl4SVleypJcL1VDP9CeD1dwM6f
SYIVa+k+Ve5BlOF1WrDyIwnq+1nOFwirvMorWmgmAXZ0KrCEcNrf1dO6nSR4
Kly3kUNYyeg477VeEvxqHLqwhWcQpURk5ZXhJEgpajjgRpjStWjFGSFBAsy+
TSScSD6yunWKBGTXnuYGwgpn07K9Z0mQf2Uu4DfhhJecY4ULJHiiVtNK4h1E
srPGy9P/SMCTUly3h3DsrsQMLX4yuHrrOVoTlro5fcRThAz+CR1ZVwg/rIc/
ORJkyAoeiQ8nLC4emzYuRwYtnrEdTwg/ODl2iE4lw0lXwzuZhEVTd3Nc1MhQ
5+YRnk84YjQyOUOTDI8ZdaiYsPDm/4yGtMnw3ONtQRHhcJ9tv5R1yRCq8qY7
l7BAVViCw14yCI/Rqp4RDuXr259qQAaHt9aOjwnzHt482X+IDKLkho8hhG89
uhlLMSeDxXLLrwuEufq69p45QQa95oaB44QDVdTHntiQgduPHLed8Iq7f3SP
Exn6L9DkpQj7FbfuknMnQ0DUNrcpYr4WF5SHrC6SYdWo5HYNYV/wiYj1IYPN
9Vmfh4Tnw+q3d/qTYc+jw7vtCV9tI+MSt8hgHSz7hU6YI3sx3DycDDeLMw5O
Ees5kynT1xJLhvp9p2rPEfaaPhe6NokM18hKbTTC09vebTJNJ0M+mn7XRdTP
RK1TcH0+Gd4afD6gTVgppsfjQRkZ3HNVg9KI+rO0M7OyfEsGqXWcrq9EfVYv
7NIcrCdDxNnqxg1/ccT5UCid1UaGs2Zm14Cob/VH61c9v5LhtteJVHOi/h9u
kuj6M0SGjtqmYMtFHH1aulNdNUEGcMo3PLhA5N+nlewQNhnkxGaSdf4QeeA0
fkNslQxf/E4oTxL7TS8eo9NJFEjezyU/RexXb+ftktM0CpRa2Ck+JvZz1tbc
lRI6BehC24e3TeNIvDmuY992CmRERzWfmsDRMJeX/wlzCkwarzzTGcaRQuuQ
C+UkBcKO7j368DuRL0mnzb/bUuBKCfnHOJE3b7YbrffypECEUsCyXz+OIjwo
bbfvUIA0/0CH8RVHNboPK0wjKbCsnjBk0oWjeT6hDIlYCmSWXcs//RlHDqkc
36fpFJDsF063acXRtq5GlfJ3FJjgVU9e+ICj/r3Xrw3PUiDxzkn/SCKPJUV+
ObxcpED7aoSOQjGRXz3Opt5cimDkcPpEcgGOSi6b01ZEFaH04qaF8Bwib1/Q
G6U0FKHTSJ+xkkLkicRXRQN7RTDjCM+YheNoNHL01mMXRfBy0Ppx5zaOngr/
GRvzVITzlo6Fr4l+spZPviTCVxH4TP6W8N7A0cT8aeOvMYowyrdTwPgSjjJZ
/V7udYow+eKB2f9O4YiSPYJFaVBBeLX+fy+UcdSlNq/2fQsVvnelpHNRcXQ/
XeDeth1UaOUrlTpOwtFSIt2yV58KjZsc8CFJHPVEuo+r2FBBU6fLv5wXR4+u
TIu/ekCFnWtEl8jDA0gYzTmyOFSwSfWhiaUNIN/96kKvlqhQ9cgrbGfSABo1
OFMQxa0E38zuxljHDaD3B2uW9MWUIK8qNi2c6O9+FpGPcjSVYFjATzXSdwBN
uqz/cM1RCRqpQkF6RwdQc4SVukSbErzY+EjC9E8/OjBt/UfFigbBCZEUBUY/
SpEO6Qw6RQOrK8fCXmr1o996uYWsMzR4HU7+vH1DP0q7t+wW50QDUe4umd0K
/WiJntyzxpsGlw/2vF78x0J5Tv0VM/doQBbdcfFUAwuJ99gHVDNpUET+GZp7
moV63jtzW2spQ4z8qQsO7n2oPLzOjjanDIZV5kvoUi9y5fcZbG1Vgf2cB7Wh
/N3o7GX/8rWJqlCoq0Hh3OlCW9w2th52VIOO8tSMgaEO1CapJeKzaz3M7J4W
UipsQW8LbiVp8W6Ax33fL+wo+oT8uTXNm/s3QLfG9Su2o0wkzPI76FVGh4O5
r+wM5kvRSJZybGqAOjw/v/q9JCsRxaor8FVYaUCwiex43P40LDrR9ZMjTRO0
U1ZGovReYdaxtq1rxzRh3nZnKWXDe2zBMHMxtXojMV7wSfZwAzY0ou/7PkwL
FOsOa2YntmPP9m4ltzhuAhN9Syne5C4s/7aPhNumzfDaSYph79iDhVmdNeWd
2wy1WyJMKhVY2HZWek5YyxbiD5fbbEZqEEvQSMpvMdWGzumYQK2l/7AgZmSC
aYU2OP6Ym3EWHsaOkK0yG9W2gsDxi71vJUax/V6fzkjc3Uqc9/M1XOfHsFSK
k1rz3Fb49epGUCnvBKZW+yLO7IwOUM65yt6fnsSiN73X/FytAz2m4/xjzdOY
K4evo0GTASsteq9fdf7CnIpnaXejGDBUQj+m3TeDnb91fMUkhgE1pXKqzvgM
5nO8rHvtIwbsGykdjh+awcLnfB5ExzFA1bhpx+rkDFawa3E5/ikDwiYuyrSs
zGCLNatfs3IZIBDuVeZCZWPRn9dG1n1iwAWS9K57jmws8fmFc3caGHCJnvPz
rQsbe3611eBgEwP+SH58OO3Oxl7JRi81tRLjSVezzC+zMZa11LnOLwyw/p6z
JBPCxuhDCgbfh4jvYXWYPc1gY9plftSMEQaMsT6Ot2Szsd23+xZdxoj77Nfe
//LY2GH606IfEwzInvU0sS9nY5c9aVQ2m3hf5EY12kc2FrDn5mIJhwEhBhKb
zBvZ2G3R711X5xjwrqRANbiVjSUUPr+/sMCAXayfvfhXNvYsmM+tcokB54uC
n4j1sbHcYy76ASsMSLqUbYxwNlam8lFx3z8GNL+y/c9riI1VczYsrq4y4B8p
wT1ljI39H0o/GRo=
        "]]},
      Annotation[#, "Charting`Private`Tag$19749#1"]& ]}, {}}, {{{}, {}, 
     TagBox[
      {RGBColor[0.368417, 0.506779, 0.709798], AbsoluteThickness[1.6], 
       Opacity[1.], LineBox[CompressedData["
1:eJwV13c8Vf8fB3AZZe/sO5S9dZUKfd4RykpGIiW+oSkRZSQpkZVQhMioVCir
jDjXJte4t7JF2SQkZOV3fn+dx/NxzudzHo/zfr/e5xxplytWrsxMTEzWW5iY
/n98GuSyVfNsygF9zsLCzU0Bat1nspkd2Q/ZJs5LHP0lQN1sqLpDJt9HXx//
ci3oF6A+pUaT2MhPEFV31778MgHqJT2fy8ukVyhWS3sh9JoA9fPauYQ5Uhl6
TTI2Spzhp27r+yE/Q2pGpbs7UtR6+Kjd1EqfnxPNaI+0/1XZcj7q6xdJtdMF
n5B3/SVu3RQ+qoWXhdOUAQ3tEFwebzzFR33MUf543L0dBfqHptmO8FIFU5uY
57sYaCDYDsku81AzPqVfnSb1oCcy/8mG7uKm/kkqURqM6kF5qVxOfcLcVCP3
lmHGSg+afqBqfGyZi/qTZdm2/HMv+tpodi3lIxd1r57F/vth/YiWszc6+zAX
tePtOrP87CD6YTfC6+rGSb31ScVE02kYbQSu9YR/YKfmv73fd0ltCpXk/pUP
ymGjTglORZk4T6Gv5gFqYvFsVHlfkwMKCVPozocR8YabbNRnulwZwytTSEVp
u8EpazZqXHOUm0P9NAqmaZ3x3WSl+g4/mDd2nEHSKh0ITrJS07la7ggYzqHx
TD6Jp2QWqjuiP/nptYDG/lwM0vzGRGXKXCrvi1xA7TlNR2+0MlGTWKX6P2Uv
IHU/xSetH5moTc1uxFedC6hlb7xdVgoTVcFmPdN1/x/EcbxhaMWeiTpxTj73
25ZFlOPL/yqqcBO7EHezqiN2Cc1+dzv/p3YD8xhVHC7OX0Hs3tHUcc1VbOh0
D3t18wpaZfLWeSi8ill3h6u1jqygtvANZdvlFWxvy7jfqMQqMm+X3FSuXMFY
Cp7zi4StokBZr8uCJitYUqD0getOa6g4UGH49bm/WLWQ+JN9/BuodUfEftvS
JYxT+q784F4mYHU/v9M6dQFr0n2oHmTIBKNHNFZd7y1g906kaROsmOBT4KP3
EZ4LGHNsqfHJi0zAnWKezmG4gK3+++ne9ZQJbqqRPfp+/cam+21z2pm3wNMX
35WrDX9jtCR5RSptCwgWaqkpMc1jMfwtShlnWGBtF7Nz1uEZrEybUGLhwQL7
1IsnPkvPYCOnr6D1ABYYdIpRkFv7ienkCdnYJbKA9oKvjXr+T2ziiONNnjYW
2PA22OzY/hMzuDPT7qfDCu+4/BW0p6ewv4t8PlYibPCtb0ipJm8Cc+mzwVho
W+HbiYn47sgRjDPl++WrPVthRtPjuuLlEazQwUNqcGwrrFyStUuwGMFYesP8
yrdsg1GtX4UfBEaw7O5yylXtbeA6F31915NhbOwrOedb5jZghCOn0dwf2IWO
n7FlfuyQOkTMzh8bwq7W33W5Is8JaOFDKwfqw4gjRluXKJygh9Yyq/j7sBZm
jteBwAlXEjJR0o9eTBai5+/bc8I+FwHnsnu9WE/5o+DsSE7Y6OkwftfRgx18
9yKtZ5YTQt7oCdtf7MYEUpp6DUq5YA9d6NBg+VeswJPbWuwID2wGJrhbVnZg
tGQhv7zjPBDg83WbXkIHNlYnka5/lgfG7i2+Mr/YgUmIK05fusUDsQnJd3vF
O7C71YZ3qkt4QLA0n4Dm27DjgreKLuzghSWl71ZBfjRstWheqHKNFy4X2Lzd
U9mIZQRcnNKw44ff/YJCOjxVmAaV42/YKX545X6aGhBXiVFZc9gG/+OHZXu1
0zJildhQ9Ag52pMfVMQ7zHNlPmLEZ6fsJu/zg7FVgc4D/XIsue5oXcZHfphZ
n+Y++/A9FsejlSa4QwD2GZiOdP7Ox0LS14/9+SkAXYbRtFrZO5ilRulV5QUB
qNl3IquaGIwRq70fuqwIABMbzbleyx8r/zHV0cEmCOJdfMFEt0vYb9meo3lE
QRA1lj1lsvM/5JJbYu5mKQjBvJGEGIEodLDM40h3kSA0J/2Xla2eiXhNlM7z
lQtC0e4ld7GBTNTfOxpuRBWEvIHm03P3s9CNdcemYpoguG1n92j7no3eIVPj
h6P4fuVNreYRLxG5Qd7QRFQIpnw9r+RX5SKmz0Pw0V8IWIQjPBpPFqG7k1UZ
/reF4JtR44GCt0WIg+kp875wIdhzINrciKUYCara15U8EgKd35e5vF8VI9kw
uvHbd0JwOEIPDcyXIBOdGovMMSE49cY1S9a7FMVnZTmGWwlDc1nMMNu+SiRW
frvSyF4YZvtdx2pCKlFqhxOR7YwwdB7zXdKkVaIXG5JDty8LQ793Brf86SpU
apfwX0C4MJgkxOV6BWGonyv0gkeVMHhfid92upuK5K653bBR2g5Lo1xDpb9q
kOr+Qet0je1gJjV1pYa7FmkxnVCf2rMdaA+HP+Yq1SL9qCNjtwy2g2DcZs9O
t1p0OlvF5o3jdghpf6uR1leLHn/5rc78YDssblPJ+EytQ2y7b42/XcDPL347
Vn2tAXGvLdesrmyHnV940NYHDUiw2jPNkEkE3DsPqKm9akBkcxfbPm4R+DbY
Yyc/0IB0XQ1rt8qJgItxchnVoBFde8SVfuqECHy1G09J42pCI4uJx7kqRSD+
SFJowL1mlHmQ4j1QKwJldLNHiunNyCm67cHbTyKQc1uLrfRDM+qVYWu27haB
6reyx33x9yTd2ksndUEE9Pgmf/of/oSqCszIqkqiwLfx7kAJcwtKvLxlyiJR
FBTXRKd8ztCQTVnqVuk0UVjxOj5q60NDgmx7dy5ki4L9jfgcsQgaikn1cEws
FAXPk9BhVERDd1v62gZbRaE7ZyzDmLUVeSq+L/JkFYN8q+88089akcnohZtx
V8VgEkOmWvVtyOjmztxDN8TgTtfixwOdbUh/e3/vUpAYJLQES6uPt6H9huZ7
T0aJAfOcJnMNeztSeq6+sPOlGHw5bdZTYNKOuFz/nCvpFwNPe5p3Y3M7oo3c
tOk2Fge7knPOyQ4dqClwz50IC3HIK7R/Ge3cgeqEZwt0bcXhgUV297VzHejj
oTN8GS7icJeHLEHy7UC52fqfzt/E17eHfR+O7UDRZ7fBWqE43GzWLdWq60AW
I7HKRKIEcCtyUmR20BFNeeSLo4wEaDfOCR2SpyNTb+2gFCUJ2NDZSXFQoaPD
zN86xLQlINqm/+D5PXSkT1b2FbKUAD/6/G4hEzra7VhPZQ+RgMygNdGUK3RU
nCV2wThcAuxViu2lr9HRrumLQvdiJIC6PqOadoOO1PwF3VhSJED0fGBmwG06
Ukhy4vpXJAETrldMG+LoSOrLiu3CqAT0HjLnSS+io2RJ803NnxLQI8nbG/uB
jsT/e5bj+VsCWE5TIvwq6Ejkt9HazD8JUMjzzlGvpSN+/oRnE6KS8PFwops6
g45YzNSmB45Iwodz8aq3f9FRSPztBClLSfhKehEwPE9HTH1f9E4el4TXcl2r
uot0tH4+ILbbRRIUXyWmf12jo6Wwpt2fAyTBPIxlWxo7A03VugQ35UkCz0sb
9wdkBiI97L4QUywJmhUrstk7GcjmtIWtTYUkWNS5DuXLMVDV331KQ02SMOIz
7PRChYHiVAW+LA9LgnhOqzJxLwM1rt6rqpyShL4nxIvD+xlovXE95868JHS3
X/2SpsdAbi4TN/k2JSEo57fOX30G0knE5OUlpIBL2nJjtzkDeZ7dLThDloJA
H6py3lEGeqH5Zr1QXgrWP/gWSFgxED/tMf3AbilIec/b032cgUaYPAKOW0rB
67gYrR9ODBR1Qao99B6+/kDhjKonA1Vrx5WZRktBSegxeR4vBlpiZc8WSJAC
B4k5vmFvBjqTvnDjaYYUNMgls3hfZyCtL592lHyUguumwxwyQQx0PgN4Amql
wDy7y7LsFgOlebxfhk9S8I7N/KrhbQZi58ik0bqkYHa61Fr/Lv7dqufnO/Jb
CuLJ9Rrt9xlIkGv2zOsVKXgrzdkpGclAh7vPmnoyEeC1pVeQUxQDFXpZktd5
CMAmrTvTEsNA46iBs0aYAM90Byr/PGAgKR7dxTBJAkTeIr8QfshA917KfxJS
JADvqXH6vngGqrj2tLhHnQB14Q9IKIGB5g4KpafvIUAuy84nOo8YyKH/n7fy
IdyXNGQkEhlITaCTYOBEgFtfleU8khloLHos5JErAaSUZMfJKQz0lHN5fPwi
AZ5eyxOn4eZmFSuMukGAzY3rw1xPGaguWEF0MIgArS/KQ57hDtjYG6gZSoAG
qegs1TS8n5bsjTofEiDFr9FPM52BMr0vvFFIIkC4nZR2Dm77OX/+gDQCXPrT
Gyr6DK/n5Uif1mwCBDQsnL+Fu2kypZf0hgC7vtmMD+K+5ZaLvAoI0DwxuWVf
BgPtGf6YXfeBABc1UysjcP9yauUQrSLA0Swr4lfcz/sHPM7XEYDYMi8vlslA
jva/Pld8IoB5z8lv1riFO//t5aUTQDLL0zAcd4sVX9qZLgJ8zuZxLsEd0k5i
KRogQAgL7+4+3PvNNM6xjRBAKMakfgX3fBO02k0RQJz6ZLtAFgPlGB7b9XqO
AA9r2hWlcZ+pcU5cXyLAHo8qNiXcYshr3WKDAAVmu/OUcbdXhDhnsBDhfvIW
GTnc9/bGNyxwEIF85NdlcdwHSrKUjfiJMLlZG8OGe0mzODZJhAh6xCMRU/j9
8/LrFqekiECsPHi2CfdZ5a8OejuJUPjuCjkdt1TOKPZAkQhWEXE1Hri/yCzJ
/FAnQvYTdwtt3JEZWyO09hCh79erxr/489Inis7e0yVCzEnBXUW4V5PlbXr0
iWDgY/fQDXeh6N4y5SNECHisOimI+3zCYWLQUfz6ISO9Urw+3dHnJ3Y44vs5
MU3O4PWN5fQ393EhAqFpxTgIt3FYRGHjOSJ410wUbMP9PvhN4CUfIiy9PljC
hvfL5Y2K71UBRGjSX7D1x/tJxp9mJBBChKoaRf6JVAaK957hfx9DhNs/Uwfz
8X40mdvwYX9EBPZJvvVtuJkv8/Y5pBAhwvcaOOD97Omm/nzzJRHWzNyPTiUx
kMIw4rTKJ4JmnYS0Au5BJ8sr2cVEqFDmVHTC82Bhf3XfkWoicLa3T5biedna
eTstpZEI9Yblr/rwPFVaxbH8aiUCTZYjfxnPm4pZUWtcL16f4NGHknEMxIkW
nfsXiCDz5KmCEJ7fGwcV2N+vEkGWIaM8ied7zOBk/oMtJKgt53X/gOe/5nD1
qj4fCapaklN18fngbxUd/0qJBOekJ25M3WGgCRvqvjuaJEgf+EkNCWGg43YL
g457SVC3rOwqhM+bXY72KvxGJMi6EPuZgM+naVfZel9nEkRM92Jd+PxyOHfi
ouU5EqTF5jtTfPE8XYgUULpCgrax4dth1xgo+8r8qYFAEiQPWluIX8Xz4Ve5
ZJBEAtFvX6KGzzMQLcpWQaCdBPLPOQ6JOOD9/yC8beorCUwvUalrdni/P6y4
VtdPAq5d8v96bBno7mPp6utTJLA20GsJPsZAxI4llVlmMqhHh5NuHGagzp6a
elsiGdTmdTQEduP9MOOwvMOWDPf81y6xc+DzVPjO51snyGDXGJ8muZWB/ui8
edt/kgxn+A+ZKbAw0LOINffHLmSgSpKU1DboaFU+tZvDkwwNfDlWP+foKNdl
oGwuggxn+czcd3fh78tup8AqKhmvz1KhYDoduW2GnZCsI4PGD36yYwodfZR7
p3WjkQzC/F2+6Yl0dN6HaUazjQxWQ7G/hGLpqEYw49TzPjJkJ3q5FAfT0TXz
HweilshwMNSU0nmGjrprzm5xUJEGu+Nv24uk6Pi87ZW4qS4Na9a6JtFidLSt
+qjWs134eda+DmdhOtqD7Xcf2ysNAXr7ude56Cihgr/Vy1AaBlnyghdXO9DR
4o9JkaelQdHZMfRfVwdqeC6sURkrDWSfL4N+MR2oJLzuNHlRGipzBxw1+9pR
jkmLWNhfafgW2an1ur0dJXMzGDNr0jBu2VsvVteOgmMHjSqYd8CBBBHFrtx2
ZJa0qnacfwe8QzoxPTfb0Y+XGpuRyjvANO1J4gqhHfE2pqYvO+8AXl0dOdrx
NuTG5jPU1rYDVIxYzQbe0NB/XgEl3Mk7we/7qtysejNSd1duM3OWAf00rjuR
9vWoXVCFy2efLGwkHmwj1VNRRX5IigqLHPCNXc/RNS9FAVuULGkDcnB/+uz+
DXiDOPv9D3sUy0PollPvonzvotEX0gnpgQqQ4zJ/RtLnGZagIM5aZqsIJ1Y1
WH1OF2OxyW6NzmQlSIKM+Rh2KuaQcKqNe1wJ3HZufmmZqsf+Hnq+kl6lDNsy
tE/QvWjY8Kj+jZowFZhw9q5osaFjmXqakq3OqhBnWXbwbvUXLC/UR8BdVQ2i
/j13GNrswsJs/zNlWVSD+FvCv220+7Dd/RmvwlrVQT7oc8jFym9YkmJKXqup
BkSyG5oobfuO3aJGJ5mWaYAwr4MqdP7AzCVtn3+S0QTe6K6Xl9JHsIP4X5jA
fU24bvRC9bnpGJYu5SJDW9SE7ff/tDsTJjCZ2pePLU7ugmlD5kFJ+iQWq1qj
xKjaBbqjSRqNgdOY2wIrvVmJAoMCymkbZjOYS8Fv8v0HFIhqmNbm+/cLuxRi
vW7ykAJ+EqzHUtlmMR/r4i7ueAqE2lFdFHlmsfBFn5jYxxSw/EO7YiA1i+Xv
W1lLfEqB2djPqtf3z2Ir1ZudL95QoONUityA7ywWy+COrmuk4N/LUj6Zs7NY
ctblc/eaKdB5Y/6G2vIslnWtzeBwCwVIJVVe5f9msfcisastbRRwH1jeObl1
Dut3EDr3+SsFmClaFUwic5j8sLjBj2EK6Mn2TqhpzWEaxf7E7FF8v7aiR3+0
57D9oX0rruMUqIgf1S3XmcPM5J++m5yiQMy6gr+hwRzmdZFMnJ+nQJzI9rcn
reawQN3bK4ULFIg8/EhV+vgcFsrz48u1RQpYkAgvxuznsKS3WZF//1KAny4Z
etV5DssMZnUvX6WAV3XQ9B7XOezNMVf9wHUK3L5dbbp+bg4r3tFAOPCPAjfl
ep9XX5rDqhbkVjY3KfC9uWrlnucc9j/StyOU
        "]]},
      Annotation[#, "Charting`Private`Tag$19802#1"]& ]}, {}}, {{{}, {}, 
     TagBox[
      {RGBColor[0.368417, 0.506779, 0.709798], AbsoluteThickness[1.6], 
       Opacity[1.], LineBox[CompressedData["
1:eJwVlHk01V8Xxq8xY+Yh0/1eRCjRVRE5O0rIHJHMRSWJ0GwomkQkIfPMvaGE
fiHOJZQhEokylBBSbqaQ8nr/2uuz9lln73OeZz0UjzM2nqwkEsmFhUT6f00L
8eDUPJai/3rPdOnqqgijoYswsycuogXLfe7yP0UYq0214QRxG1VcfdJj3y/C
SGNEkzmIh8hx/yPa8nMRhs/uoNO/yTREXtETlQ0QYXT9ORHPJFeivhndytpJ
Yca6T8PKP8jNKGZ07nzbmBCjl1ETNDXejLZo2c9JfBBi0POTXn4vbUH7mrL0
Al4JMSzOWrhOGrahz3ev9DsUCjESuKsSvh3vQNS/+sKD3kIM4dTXrL8+vEO1
PFzxtTOCjKyWDP/v5D60tHp6zIpfkDGXVKE6FNWHNJWK4yJXBBhGx1u/vlvq
Q7tHMvrjBgUYU2y/7aq6PiIbrhJLlhwBhvZui123b/aj7v0DnNZbBBhvH6+w
Kk8PISSsdihx/3pGaMtmU03Xr2g4ZB350T0+Rsnj25981CeRUGWTJiWQmzEp
PBll6j6Jor2rDc1duBnK50z1N8VPondEnmK0MTcjU4836+vSJNo+UPp7vyw3
I645ysux8TuS3sc4UfCKi3Hua8yv/U4/UIjaKfFlMhcjg7c1XGgfE93O/mDg
OMjJOI46H06dnUWTwUrGDdHsDFL2QtWnO7NI/1GZVMoVdkYSu0x/S+4ssndh
ORx2ip3xutlLjtYzix7pfu8PMmFnbLJdyfbcNYdmy5s8eDnZGeMnlIsGWebR
acNTJV1X2RjeccG1b2MX0Iylrt/5cFaG76jK1/KSJXTBYuLHjiIS47NLH1dd
8xLawVP2VCCNxDjYe0v9zcgSEuYco89Hkxjard8ujkoto8b2i//Gz5AYbKV5
guI3l1GpBX/FKS0SI+kKRf+86x/0MEz66KPQVVwnsuGhjuBf5OdeIdeA/2Ie
SoTykDYJWot/FVyPWMav9e5tDdlHgnGbkp8lp5fxDYf0nbI2JLjbfEhi8tAy
Zo19vv/IKRK4Zk2/eaCyjJf/TR3/kEaCP2OrgnUdS/h7v11hBysLpCdZah4m
L+G2JGUVRhsLqIfj5I2tv/FdwVbVLDc2MPhp3CViM48rd8pWWPiyQXR9VlfJ
7nk84nIGrVxmg6eWH586qsxj3WIRW/tENtBx1Hg7QprH4yZOwfztbLDJy+4j
48kcNgz/0XFRlx18Rj0574jM4cV5gSAbcQ64L0uTYB2dwR6fbDFbGye8teV/
d62ciXlSvpz27+OEGkY+q1YuEz919JUZGuME7HhYZ+Y+E7N9vHmximUdXCva
Fv0ggIlze6uo/jvXwd7Ik+nnqEw89p4oHMxeB0Vit8S2nZrG3m+nYisvcsGN
B5/nNt/4gf0bIzzOKPOAoppffw7LJJYbMeJcoPJAVnJIVsX4BG5l5aZfAR4w
zEke7OuYwBsh+tftwzxwg8Mo8nD6BO6rehCWe4cHfr0wVtPSm8B7nuSn903z
gNFIR7/p5XEslPL6o+FzXnj2KLIjm/MbLvXjOyhpwg+f9QX+mliO4LZkkYvF
h/hhlZ5v+EF7BI81SGUYHOOHMbSj8Jz8CJbaoPLdJ5QfyEen7n+f/4oj6vaF
11Xww5kdJ4OK0r7iQ8KhZd7y64Ealnc7hDmMl8t+idT8WQ8frgl+WZfzBWdd
PjWpYS8IrjaSTVP+g1iDwb1401kQKuI0nassBzGDvZBj6KggdARNqGRvGcSf
o0eIaD9BeF+kLMuYGMBymc72E7cFob3x3RXq0QGc3GDZkPVCENhb676MO/bj
OH6tdGF5IfDovm4s4fwRX8tYsZ6bEoIlnxHHxcIebKXx3F9tVgi2ilvyu0T3
YLm6gHseS0IgVMkj1uffg6uGJ9++5RAGZrDaz/W6PXhmY59lsZwwWHicMb/Q
/h57FFWYe1kJQ4nxH7EdS914T6WvSW+ZMEj1oxxWly5M6voMLy6JwGLFG5Ky
x1scMVGbdemqCHC3aRjfM3mLuUlprDq3RIBhlcUtpPkWC2853FDxQAQaporr
rEhv8cabnfsfPxEBjmv6c+moA5vq1ltkj4mAUkFqxuXGN/h+To7TLRtRyFK4
vrQy3YKVAr0u2KqKQabd/MXTVY14y66hgxkaYqDz7NZU64NGrEVy2Dq5QwwW
M8qUTP0bsUGUyViooRh8uaeWn7epEbvkbrZ95CQGhsXqL3uSGnBC98xW1hgx
uL/nh7pQ6EvMsT302+NZMXAWPOp43KMO8/35Xb+8JAYu2z7LpOypw8J1fun7
SOKgxHXh6BRRhwlzD7tPfOJQfX9q57chBtbz3PeSU0kc3rdZy+q5MnDgA94M
ZwdxCFHb+aegqRaPzCce4q0RB5WcbZYxLNU4ew81YOClODTa8/tp1Fdh1+j2
mMct4hAUQF0vHF6FPypyNB/sFQffzBRKAkcV7jx4Vjd1VhychzYapfFX4tpS
M2KLqgQ88JiajVD5DyeeZpm0SJSATWLhxx7FlGHbylROSroEhM93Rgg6lGFh
Dm2F2VwJ4L3abFtKlOG7qb5OiU8lwEzvnH/e06c4ovVT+9AbCeggSeYe7CvF
firPyvzYJeF6TNzFQs0n2HTUOzjOXxIG6v5ZXJaiY6NghaK9FySh2ZGX3aea
hg3E+j8uhEiCTNd+h1dONLxrn7n2kShJKJQQHX6RWYhV87bOKhRIgq6+Tkbq
lgLM6zl3oqJfEmgfQgIXHXNx20iwbe/+DTBUYHuYyZ6OX1/ZER5psQEiy6df
3HFLww2i06V6dhug+LaFwY8XqfjFXjeBLI8NMLZzZIR0IQUX5Rq0nAzeABn/
2P86/07C0cfWwZ+nGyD+44xMlFQ8thiJVZOTk4IX1TZFjkPXcZvaSLeTohQE
JPPxmvZF4AMBO0NSVKXg1Itqvkvd4diYdfCt5E4psD9cb/qw/So2INTOiVhJ
wayABF9EzmW83amRwXVNCt4Yuwhnm53AMt1LdrOjUuBUkyobxu6PkqXNVzWn
pKDGZ3cgy8uzaMPRzEK/GSlYl17coRoaiMRnjP78+CcFptbsty4xzyNBwfjM
cQlpiNNcd0HjvxDEZqb+fcBEGkoO9bayfb+OJl96hL0ulobi0CZDf8l7iHyv
1/tuuTQ4KBYfaw6+h2xdLOxsq6VhJL/a+srwPVS7qKP6+bU0nJfq4pijxaG4
LULdv79KQ/liwz8tzXikm4iVlaVk4FFVUYk5JRH5Hdsu/IOQgUHDSz3BVxJR
vuajlafKMrCn5GjE+g+JSLAtoVN/uwxE2z/ttYlMQiMk38uHrGRAe9Gc4j/x
EEV5y3RcvyEDylYO7taRqahuZ1zlgWgZuOQlf7LsUypaYOfKFYqXAc+spcDL
m9OQW8bshbQsGdDxdGfqt6Uhre4W+YoXMnC2tqQ9lT0DDey+eG5kRga2aJOk
Q4sykbpQj6yhqyyoZax4WTRno7HosWsPPGVBbF9vU8pYNkrj+f3t2ylZqE14
G0tny0F87JJPoy7IQpdg51e+3TlocuGwUc89WVB/McI5XpSD8voHfE82yMLH
gcdcoldzkdPhn13VLbKwbC+7eCM5F4n2/NNe3ykLhxJ6DtSU5aJrHWS2sgFZ
iPxOpAaO5iK3evfElQVZMHAtR0JGeUimcBTHqMjBKRbvg7IreahbcUFxeKsc
UB9yj3cL5aM7WZyRWjvkgM8n4LW1cj5aTla27TOQA9GfvCMp1vmoN/rkuLyT
HPxp0WkKzMlH9wN+CD67KweVTXIrNnoFyJT5N4jrgRx8qx1QOm1RgFhPr//k
mCIHXdK8ARZuBcjPa2veaoEcJHe+GPYKL0AWh/11TOrk4KTghj0zTQWIB827
98/KQUxxYMcdw0J0Yc8mrmfLcpAQGLX/yMFCNGZ4pCSGhQybmOKCkx6FqN64
btlAgAwJAnfIRlcL0SWb6Ps0VTLcOaW/fqWqEI3bMnTCNcngItz7ufl1ITpk
PzvkpE2GzKbH0g49hWib0+HNgkZkkIo4YvuMWYi+e25sPOdOhuchJfHB8jTk
eMLhlNUJMvTU9fvYqNPQa+87QqpnyFBzOQmP69BQ7plfzgNXyMAdbuTkaEVD
ThdrFgyTyHDB7bm83SUaarnMTJXNIAODrBimE0FD2iEKhr/zyJCmL+z5OZqG
RMNvx9DLyLBvr5vpuUwaaouy2yTUQYbckGyiqZ6GdsXcap98TwaZ1TiH+hYa
KrxXHdjQTwbpZgb52jsaikig1J2fXLvfQW3Q7AsNzSTZHrf+RYazA27iDuM0
5JZyk19tkQzTxo2uytM0JPd2YfM0KwHaXOoFwis0ZGctSHLiJGCl9vaoOisd
Rb1T6XrNTUA3elkhwEVHy91OF7MF187XZN8hi9CR5qFzZgKiBCgWkjotJOno
xIcY8hUJArbaFykbytJRT199o50cAaffhN+8rERH/Ef6k+opBLj8bO7AqnS0
t3/+1NaNBFDy4gqa1enosrMASt1EQKLDLvWH2+jo6eAmYe7NBFzg4AlX30FH
E64Go0FbCZg239l4W4eOiC9Hng9vI8A8akTkkR4d3f161+WFDgE3KOM2YEBH
jccKNVV2ExBFVbhavpeOVkbr2BOAgNqWgp3TRnREPf7pA+teAoTStR8wjenI
e3yOfmY/AXb+158/N6WjrJPrQ/pNCbCWV2PsN6Oj3kllaxMLAmTLylrSzOlI
0GeP4jNrAtpdExaqLOho/w/H3/J2BHjm7fTIsKSjdNHwrlAHAh5vfBhlbEVH
c7qPHvcfIYAvu02veo1Nj3bd0XElYNeYW8zvNc6M/HM8wYOApptdmX/XeKFU
Ye+s51p/Pjb6zRqb9x0grE4ScCVszv/4GueSAleKfAhY9TH2bl2bt6yc2svt
R8D6pca4pbV9rCwbyr0CCKjze7BuZm3f/HNTsS/Premp2T5SvvaelTTR08Ql
AnTxOSODA3R0sFHPJDiYgE2tEcbJJnREnzq28WMYAVYwwFmzn45IotEsOyMI
aLSxTaPvo6NDuhUD928SoHe7WPmoIR0VeQxUMiMJ8G9JqRsDOmKN5Egwv0tA
yMm6G9v16cihdMtZ+j0CAtWfxFnq0hEHKUT1WNKa/ksDU6NadOSknM9Zl0LA
f7Y//T001/S3aB+WzSCgLMP7EX0LHbmkyaV8yCNARTyhMH0jHZU3GJ3XohHg
vCM+25RCRzxTvgfvFREwsTe1pl6Gjv7bhXkPlBHge/1ZvcSaXwV7Xa/UMgiQ
ieRasv9LQ16rNx2kGwjQ2v3i+/HfNPRC6YnWhVdr/2tU9n7vLxo6GUT6odlO
gM2o45LnCA3VC2c5531a81P7Y3fj1zQkuatZh3WIgAAjvl/1DBrydf8l5jpM
QILqvAlvJQ1JP9nTLjlBwLVD3gwOGg0Fmg/rRy0Q4L3xcnzujbU8COSRnlgi
4JwE7IsNpiEiddvvfX8JGK4g3TUNpKE3k9cer7JRgFIQZa7mTkNKtxSIACEK
TGeqm2Vq01Bv/TEWx80U2LNpyNp3sBAx93yUCt5KgS0lYXyUrkK0rs5SK3Mb
BfYXxCnQXxWiHXjX8TFtCuyOm3+GnhSi+GrBN2f3rXF8T8al0EJkWf4i6Y4L
BXYu0TGIFyIv6ranJe4UYBl9f8uDqxCFPC1o7TxGgQya8cSR5QJU9CTun8Qp
Cjz3Na55P7CW18UnjuWep8DxSL22b9kFqClPVKMmlgJvPU9pJ2wsQIOKkSaf
71OAtSDId5dYAZrPWfVgS6TAsTcbff5jL0CK2ZMPTNIo8J+gGrfe13x0LZ3x
5z2NAp98w975p+cj/USfVz/rKbAofvVVBn8+qrjV4ELMU8B51f9oREcuKjRt
lby5SIFBN40/Kc9zUTLfu3c//lDW8pYhfysrF4XFDhlVs8qDKa/zpcGzucgs
aVn9kKA8sCWyP78ukouGCzRW76jJQ6PC4YJOsxy0/lVqxm93eYh7cCl1ISML
sdzOOeziKQ/VIh4eLeFZaM6ULtJ4Qh7my8tOBB3PQn3t/92MOyMPnrtDb1ur
Z6HcnndntgTLQ/HPaGfFqky0a4wLjibJA6fAGb+o+AzkxRH0ub1dHv6mHDEX
SE5BUuTmD3865UGmyS1RzykFtWvLdmx6Lw9uNUXblOVS0A6fxpprn+Thg9vM
R62sZMTZJZayY1wehKXvu27PfYjyMp/ZpbMowL8nC75jaYloRHex5bSWAryM
/bx+yO0+Onr2cgVfsgI4rdjH2NlHoB3bBitU0hSg7ZvO1T04HPHMwDOjTAVQ
4ZK5WK0Ujp74c/4Xlq8Ann3nDzjOXUUrfveezz1VgHKv9TZxoqEo4UxBdX+r
AjwwN27XNAhCzT5ddUV/FcC7V0ZTYEkdbT2u1m7mrgjlDm4T6wSu4w7hzbxB
OhvB9n5AqKRpNq4uuZaymU0J2KSKm7t/PcaXWVSt2gaUQGDOp497w3PM03/J
2LdcGTRSy7dyOTPwaD4lPuPKJuBoXpnyymvA8Zs2sFfaqcDGH7n8FyObcWyy
1yt3QhUOWJU21Fm3Y8d453a+b6rATTGrbUnoxIt785YyatWgc5toQ49lN/46
anCh/uZmCAy+fv7JVA/O3q0p/cZ9C/gF/F0f3dWHi68HCR3fog42VyUsZhP7
8U27owfY5tVBzUSjPsVxCG/vz6LdfLMVlj1l/oVv+4KTVFKK3xzQgPNZyjZ5
2cM4lBGddKBSA/xalEpVdoxgc2m7vBZFTajezKNl3jSK9/i+OiJ0WxPGWNw/
3df/hjNkPBTb5jXB+F0LYds3jhVfFiRYHNkGYfrtnDOOkzh2S73qu9pt8NpZ
vy6l5zv2mmXvbFalgi5dZPt8wA/sUTpD3I6hQpv9pqSShZ/Y59rBFdN7VAh8
eUvlzN+fOOhg+Qe++1SwKQ17vZV9Gt+aD7obm0CFBcUe9VKhaVyis/QnMY0K
k4tnk8s3T+OlutWe/EdUIP8401vjMY1j3/FFN7yiAlG3x6SvfRon55w+caOZ
CorI2jXl/TTOCWw3NG6lgtpz1jDn/mn8TDx2ubWdCmaHpj9/mZjG/Y4iJ7re
U0GsZHtMECsTK3/dYDj8lQoyVxYqQ2WZWKP8klzu6Nr8o49FvxBMvOv6pyXP
b1Q43MIaaKDIxGbKaU8mJqnAFDADDjUmPnuKkPv1iwp8rurr72gz8RW9q0tP
Z6mw+jcsakqXia/zD3cHzlNh5KaogAVi4qTHOXcWF6lgN9ZJCBkxcXYY+/Gq
ZSokRY4+PmvCxI+sPQ2urFDBs5LfsNuMicvlm2T1/1HBzxN93G7FxLWzSkur
q1QYu34mKPEgE/8PeYhhdg==
        "]]},
      Annotation[#, "Charting`Private`Tag$19855#1"]& ]}, {}}},
  AspectRatio->NCache[GoldenRatio^(-1), 0.6180339887498948],
  Axes->{True, True},
  AxesLabel->{None, None},
  AxesOrigin->{0, 0},
  DisplayFunction->Identity,
  Frame->True,
  FrameLabel->{
    FormBox["\"lick\"", TraditionalForm], 
    FormBox["\"Capture Rate\"", TraditionalForm]},
  FrameTicks->{{Automatic, Automatic}, {Automatic, Automatic}},
  GridLines->{None, None},
  GridLinesStyle->Directive[
    GrayLevel[0.5, 0.4]],
  ImagePadding->All,
  ImageSize->{706.9999999999995, Automatic},
  Method->{
   "DefaultBoundaryStyle" -> Automatic, 
    "DefaultGraphicsInteraction" -> {
     "Version" -> 1.2, "TrackMousePosition" -> {True, False}, 
      "Effects" -> {
       "Highlight" -> {"ratio" -> 2}, "HighlightPoint" -> {"ratio" -> 2}, 
        "Droplines" -> {
         "freeformCursorMode" -> True, 
          "placement" -> {"x" -> "All", "y" -> "None"}}}}, "DefaultMeshStyle" -> 
    AbsolutePointSize[6], "ScalingFunctions" -> None, 
    "CoordinatesToolOptions" -> {"DisplayFunction" -> ({
        (Identity[#]& )[
         Part[#, 1]], 
        (Identity[#]& )[
         Part[#, 2]]}& ), "CopiedValueFunction" -> ({
        (Identity[#]& )[
         Part[#, 1]], 
        (Identity[#]& )[
         Part[#, 2]]}& )}},
  PlotRange->{All, All},
  PlotRangeClipping->True,
  PlotRangePadding->{{
     Scaled[0.02], 
     Scaled[0.02]}, {
     Scaled[0.05], 
     Scaled[0.05]}},
  Ticks->{Automatic, Automatic}]], "Output",
 CellChangeTimes->{{3.880536452528982*^9, 3.8805364848334656`*^9}, 
   3.880536780924349*^9, {3.880536834073612*^9, 3.8805368724558268`*^9}, {
   3.880623205850706*^9, 3.880623249807704*^9}, 3.8806233024930763`*^9, 
   3.880798101120617*^9, 3.8807981354453783`*^9, 3.8811350960478125`*^9},
 CellLabel->"Out[5]=",ExpressionUUID->"a1723e2f-4bfd-42c3-9bc9-498d0e3dc217"]
}, Open  ]],

Cell[BoxData[
 RowBox[{"(*", " ", 
  RowBox[{
  "Find", " ", "optimal", " ", "number", " ", "of", " ", "licks", " ", "and", 
   " ", "work", " ", "period", " ", "trials", " ", "assuming", " ", "a", " ", 
   "constant", " ", "cost", " ", "of", " ", 
   RowBox[{"licking", ".", "\[IndentingNewLine]", "In"}], " ", "these", " ", 
   "calculations", " ", "we", " ", "assume", " ", "cost", " ", "of", " ", 
   "licking", " ", "does", " ", "not", " ", "depent", " ", "on", " ", "lick", 
   " ", "duration"}], " ", "*)"}]], "Input",
 CellChangeTimes->{{3.8811351235141373`*^9, 
  3.8811352173085747`*^9}},ExpressionUUID->"c511e3e7-9448-4094-a99c-\
ccf60ea7314b"],

Cell[CellGroupData[{

Cell[BoxData[
 RowBox[{"Simplify", "[", 
  RowBox[{"D", "[", 
   RowBox[{
    RowBox[{"F", "[", 
     RowBox[{"ns", ",", "nL", ",", "TL", ",", "Ts"}], "]"}], ",", "ns"}], 
   "]"}], "]"}]], "Input",
 CellLabel->"In[17]:=",ExpressionUUID->"d824c30f-33da-4349-ab01-575a2fd5fb5a"],

Cell[BoxData[
 FractionBox[
  RowBox[{
   RowBox[{"alpha", " ", "betaL", " ", "betas", " ", 
    SuperscriptBox["nL", "2"], " ", "TL"}], "+", 
   RowBox[{
    RowBox[{"(", 
     RowBox[{"1", "+", 
      RowBox[{"betaL", " ", "nL"}]}], ")"}], " ", 
    RowBox[{"(", 
     RowBox[{
      RowBox[{"cL", " ", "nL", " ", "Ts"}], "-", 
      RowBox[{"cs", " ", "ns", " ", 
       RowBox[{"(", 
        RowBox[{
         RowBox[{"2", " ", "nL", " ", "TL"}], "+", 
         RowBox[{"ns", " ", "Ts"}]}], ")"}]}]}], ")"}]}]}], 
  RowBox[{
   RowBox[{"(", 
    RowBox[{"1", "+", 
     RowBox[{"betaL", " ", "nL"}]}], ")"}], " ", 
   SuperscriptBox[
    RowBox[{"(", 
     RowBox[{
      RowBox[{"nL", " ", "TL"}], "+", 
      RowBox[{"ns", " ", "Ts"}]}], ")"}], "2"]}]]], "Output",
 CellChangeTimes->{3.880469073039216*^9, 3.8804724856663103`*^9, 
  3.8804732732972116`*^9, 3.88053592224794*^9, 3.880624279890913*^9},
 CellLabel->"Out[17]=",ExpressionUUID->"13c57b58-8125-49a4-bead-daf672ed2a2d"]
}, Open  ]],

Cell[CellGroupData[{

Cell[BoxData[
 RowBox[{"Simplify", "[", 
  RowBox[{"D", "[", 
   RowBox[{
    RowBox[{"F", "[", 
     RowBox[{"ns", ",", "nL", ",", "TL", ",", "Ts"}], "]"}], ",", "nL"}], 
   "]"}], "]"}]], "Input",
 CellChangeTimes->{{3.8804732814546647`*^9, 3.880473295629552*^9}},
 CellLabel->"In[18]:=",ExpressionUUID->"ff5150f4-d3c6-499f-86eb-1d8f43db6951"],

Cell[BoxData[
 FractionBox[
  RowBox[{"ns", " ", 
   RowBox[{"(", 
    RowBox[{
     RowBox[{
      SuperscriptBox[
       RowBox[{"(", 
        RowBox[{"1", "+", 
         RowBox[{"betaL", " ", "nL"}]}], ")"}], "2"], " ", 
      RowBox[{"(", 
       RowBox[{
        RowBox[{"cs", " ", "ns", " ", "TL"}], "-", 
        RowBox[{"cL", " ", "Ts"}]}], ")"}]}], "+", 
     RowBox[{"alpha", " ", "betaL", " ", "betas", " ", 
      RowBox[{"(", 
       RowBox[{
        RowBox[{
         RowBox[{"-", "betaL"}], " ", 
         SuperscriptBox["nL", "2"], " ", "TL"}], "+", 
        RowBox[{"ns", " ", "Ts"}]}], ")"}]}]}], ")"}]}], 
  RowBox[{
   SuperscriptBox[
    RowBox[{"(", 
     RowBox[{"1", "+", 
      RowBox[{"betaL", " ", "nL"}]}], ")"}], "2"], " ", 
   SuperscriptBox[
    RowBox[{"(", 
     RowBox[{
      RowBox[{"nL", " ", "TL"}], "+", 
      RowBox[{"ns", " ", "Ts"}]}], ")"}], "2"]}]]], "Output",
 CellChangeTimes->{3.880473297466506*^9, 3.8805359243953075`*^9, 
  3.8806242825181093`*^9},
 CellLabel->"Out[18]=",ExpressionUUID->"24dad5d1-431a-41f2-88dd-e33040cc4308"]
}, Open  ]],

Cell[CellGroupData[{

Cell[BoxData[
 RowBox[{
  RowBox[{"nsoptimal", "[", "]"}], "=", 
  RowBox[{"Simplify", "[", 
   RowBox[{
    RowBox[{"Flatten", "[", 
     RowBox[{"Solve", "[", 
      RowBox[{
       RowBox[{
        RowBox[{"D", "[", 
         RowBox[{
          RowBox[{"F", "[", 
           RowBox[{"ns", ",", "nL", ",", "TL", ",", "Ts"}], "]"}], ",", 
          "ns"}], "]"}], "==", "0"}], ",", " ", 
       RowBox[{"{", "ns", "}"}]}], "]"}], "]"}], "[", 
    RowBox[{"[", "2", "]"}], "]"}], "]"}]}]], "Input",
 CellChangeTimes->{{3.8804698408022327`*^9, 3.8804698519855113`*^9}, {
  3.880469917119388*^9, 3.880469988348709*^9}, {3.880470265138047*^9, 
  3.8804702696545687`*^9}},
 CellLabel->"In[50]:=",ExpressionUUID->"0e23922d-119e-4df2-a425-54baea3e4414"],

Cell[BoxData[
 RowBox[{"ns", "\[Rule]", 
  RowBox[{
   RowBox[{"-", 
    FractionBox[
     RowBox[{"nL", " ", "TL"}], "Ts"]}], "+", 
   FractionBox[
    SqrtBox[
     RowBox[{"cs", " ", "nL", " ", 
      RowBox[{"(", 
       RowBox[{"1", "+", 
        RowBox[{"betaL", " ", "nL"}]}], ")"}], " ", 
      RowBox[{"(", 
       RowBox[{
        RowBox[{"cs", " ", "nL", " ", 
         RowBox[{"(", 
          RowBox[{"1", "+", 
           RowBox[{"betaL", " ", "nL"}]}], ")"}], " ", 
         SuperscriptBox["TL", "2"]}], "+", 
        RowBox[{"Ts", " ", 
         RowBox[{"(", 
          RowBox[{
           RowBox[{
           "alpha", " ", "betaL", " ", "betas", " ", "nL", " ", "TL"}], "+", 
           RowBox[{"cL", " ", "Ts"}], "+", 
           RowBox[{"betaL", " ", "cL", " ", "nL", " ", "Ts"}]}], ")"}]}]}], 
       ")"}]}]], 
    RowBox[{"cs", " ", 
     RowBox[{"(", 
      RowBox[{"1", "+", 
       RowBox[{"betaL", " ", "nL"}]}], ")"}], " ", "Ts"}]]}]}]], "Output",
 CellChangeTimes->{{3.880469972026664*^9, 3.8804699892245207`*^9}, 
   3.880470270079156*^9, 3.8804733707719736`*^9, 3.8805359296028004`*^9, 
   3.880624286185153*^9, 3.8807983440513716`*^9},
 CellLabel->"Out[50]=",ExpressionUUID->"2a24301f-a05c-437c-9155-7e4556db70e5"]
}, Open  ]],

Cell[CellGroupData[{

Cell[BoxData[
 RowBox[{
  RowBox[{"nLoptimal", "[", "]"}], "=", 
  RowBox[{
   RowBox[{"Simplify", "[", 
    RowBox[{"Flatten", "[", 
     RowBox[{"Solve", "[", 
      RowBox[{
       RowBox[{
        RowBox[{"D", "[", 
         RowBox[{
          RowBox[{"F", "[", 
           RowBox[{"ns", ",", "nL", ",", "TL", ",", "Ts"}], "]"}], ",", 
          "nL"}], "]"}], " ", "==", " ", "0"}], ",", " ", 
       RowBox[{"{", "nL", "}"}]}], "]"}], "]"}], "]"}], "[", 
   RowBox[{"[", "2", "]"}], "]"}]}]], "Input",
 CellChangeTimes->{{3.88047337853061*^9, 3.880473449679113*^9}},
 CellLabel->"In[51]:=",ExpressionUUID->"ccf9905e-5138-4b2b-8ebd-ed321338a3b8"],

Cell[BoxData[
 RowBox[{"nL", "\[Rule]", 
  FractionBox[
   RowBox[{
    RowBox[{"betaL", " ", "cs", " ", "ns", " ", "TL"}], "-", 
    RowBox[{"betaL", " ", "cL", " ", "Ts"}], "+", 
    SqrtBox[
     RowBox[{"alpha", " ", 
      SuperscriptBox["betaL", "2"], " ", "betas", " ", 
      RowBox[{"(", 
       RowBox[{
        RowBox[{"cs", " ", "ns", " ", "TL", " ", 
         RowBox[{"(", 
          RowBox[{"TL", "-", 
           RowBox[{"betaL", " ", "ns", " ", "Ts"}]}], ")"}]}], "+", 
        RowBox[{"Ts", " ", 
         RowBox[{"(", 
          RowBox[{
           RowBox[{
            RowBox[{"-", "cL"}], " ", "TL"}], "+", 
           RowBox[{
           "alpha", " ", "betaL", " ", "betas", " ", "ns", " ", "TL"}], "+", 
           RowBox[{"betaL", " ", "cL", " ", "ns", " ", "Ts"}]}], ")"}]}]}], 
       ")"}]}]]}], 
   RowBox[{
    SuperscriptBox["betaL", "2"], " ", 
    RowBox[{"(", 
     RowBox[{
      RowBox[{"alpha", " ", "betas", " ", "TL"}], "-", 
      RowBox[{"cs", " ", "ns", " ", "TL"}], "+", 
      RowBox[{"cL", " ", "Ts"}]}], ")"}]}]]}]], "Output",
 CellChangeTimes->{{3.880473433218215*^9, 3.8804734503226476`*^9}, 
   3.880535932136616*^9, 3.8806242887083197`*^9, 3.8807983466988025`*^9},
 CellLabel->"Out[51]=",ExpressionUUID->"5871ce5b-e32c-4ea7-8829-d86b4f3447a7"]
}, Open  ]],

Cell[BoxData[
 RowBox[{
  RowBox[{"Findoptimal", "[", 
   RowBox[{
   "myalpha_", ",", "myTs_", ",", "myTL_", ",", "mycs_", ",", "mycL_"}], 
   "]"}], ":=", "\[IndentingNewLine]", 
  RowBox[{"Module", "[", 
   RowBox[{
    RowBox[{"{", "}"}], ",", "\[IndentingNewLine]", 
    RowBox[{
     RowBox[{"nLtemp", " ", "=", " ", "1"}], ";", 
     RowBox[{"For", "[", 
      RowBox[{
       RowBox[{"i", "=", "1"}], ",", 
       RowBox[{"i", "<=", "50"}], ",", " ", 
       RowBox[{"i", "++"}], ",", 
       RowBox[{
        RowBox[{"nstemp", " ", "=", " ", 
         RowBox[{
          RowBox[{"ns", "/.", " ", 
           RowBox[{"nsoptimal", "[", "]"}]}], " ", "/.", " ", 
          RowBox[{"{", 
           RowBox[{
            RowBox[{"alpha", "->", "myalpha"}], ",", " ", 
            RowBox[{"betas", "->", " ", "0.5"}], ",", " ", 
            RowBox[{"betaL", " ", "->", " ", "0.3"}], ",", 
            RowBox[{"Ts", "->", " ", "myTs"}], ",", " ", 
            RowBox[{"TL", "->", " ", "myTL"}], ",", 
            RowBox[{"cs", "->", "mycs"}], ",", " ", 
            RowBox[{"cL", "->", " ", "mycL"}], ",", " ", 
            RowBox[{"nL", "->", " ", "nLtemp"}]}], "}"}]}]}], ";", 
        "\[IndentingNewLine]", 
        RowBox[{"nLtemp", "=", " ", 
         RowBox[{
          RowBox[{"nL", " ", "/.", " ", 
           RowBox[{"nLoptimal", "[", "]"}]}], " ", "/.", " ", 
          RowBox[{"{", 
           RowBox[{
            RowBox[{"alpha", "->", "myalpha"}], ",", " ", 
            RowBox[{"betas", "->", " ", "0.5"}], ",", " ", 
            RowBox[{"betaL", " ", "->", " ", "0.3"}], ",", 
            RowBox[{"Ts", "->", " ", "myTs"}], ",", " ", 
            RowBox[{"TL", "->", " ", "myTL"}], ",", 
            RowBox[{"cs", "->", "mycs"}], ",", " ", 
            RowBox[{"cL", "->", "  ", "mycL"}], ",", " ", 
            RowBox[{"ns", "->", " ", "nstemp"}]}], "}"}]}]}], ";"}]}], 
      "\[IndentingNewLine]", "]"}], ";", "\[IndentingNewLine]", 
     RowBox[{"{", 
      RowBox[{"nstemp", ",", "nLtemp"}], "}"}]}]}], "]"}]}]], "Input",
 CellChangeTimes->{{3.8804735827754507`*^9, 3.880473917729206*^9}, {
  3.8804802848727493`*^9, 3.880480418883775*^9}, {3.8804804746182857`*^9, 
  3.8804805646870804`*^9}, {3.8804806155478263`*^9, 3.880480623384451*^9}, {
  3.8804806712460527`*^9, 3.8804807576721935`*^9}, {3.880624330735095*^9, 
  3.8806243567985115`*^9}},
 CellLabel->"In[52]:=",ExpressionUUID->"41d6c234-a5f5-43aa-8e00-85264842593e"],

Cell[CellGroupData[{

Cell[BoxData[
 RowBox[{"Graphics", "[", 
  RowBox[{
   RowBox[{"{", "\[IndentingNewLine]", 
    RowBox[{"Yellow", ",", "\[IndentingNewLine]", 
     RowBox[{"Line", "[", 
      RowBox[{"Table", "[", 
       RowBox[{
        RowBox[{"{", 
         RowBox[{"lickcost", ",", " ", 
          RowBox[{
           RowBox[{"Findoptimal", "[", 
            RowBox[{"20", ",", "1", ",", "0.2", ",", "0.5", ",", "lickcost"}],
             "]"}], "[", 
           RowBox[{"[", "1", "]"}], "]"}]}], "}"}], ",", " ", 
        RowBox[{"{", 
         RowBox[{
         "lickcost", ",", " ", "0.2", ",", " ", "3", ",", " ", "0.1"}], 
         "}"}]}], "]"}], "]"}], ",", "\[IndentingNewLine]", "Green", ",", 
     "\[IndentingNewLine]", 
     RowBox[{"Line", "[", 
      RowBox[{"Table", "[", 
       RowBox[{
        RowBox[{"{", 
         RowBox[{"lickcost", ",", " ", 
          RowBox[{
           RowBox[{"Findoptimal", "[", 
            RowBox[{"25", ",", "1", ",", "0.2", ",", "0.5", ",", "lickcost"}],
             "]"}], "[", 
           RowBox[{"[", "1", "]"}], "]"}]}], "}"}], ",", " ", 
        RowBox[{"{", 
         RowBox[{
         "lickcost", ",", " ", "0.2", ",", " ", "3", ",", " ", "0.1"}], 
         "}"}]}], "]"}], "]"}], ",", "\[IndentingNewLine]", "Red", ",", 
     "\[IndentingNewLine]", 
     RowBox[{"Line", "[", 
      RowBox[{"Table", "[", 
       RowBox[{
        RowBox[{"{", 
         RowBox[{"lickcost", ",", " ", 
          RowBox[{
           RowBox[{"Findoptimal", "[", 
            RowBox[{"30", ",", "1", ",", "0.2", ",", "0.5", ",", "lickcost"}],
             "]"}], "[", 
           RowBox[{"[", "1", "]"}], "]"}]}], "}"}], ",", " ", 
        RowBox[{"{", 
         RowBox[{
         "lickcost", ",", " ", "0.2", ",", " ", "3", ",", " ", "0.1"}], 
         "}"}]}], "]"}], "]"}]}], "}"}], ",", "\[IndentingNewLine]", 
   RowBox[{"Frame", " ", "->", " ", "True"}], ",", " ", 
   RowBox[{"FrameLabel", " ", "->", " ", 
    RowBox[{"{", 
     RowBox[{"\"\<lick cost\>\"", ",", "\"\<optimal saccade trials\>\""}], 
     "}"}]}]}], "]"}]], "Input",
 CellChangeTimes->CompressedData["
1:eJxTTMoPSmViYGAQAWIQzbblSnXiyzeO8/S/1YJor9opbSB6StM0ML1mu7h2
BpCOcGPWBdGP575oAtFGs152gOjMzvt9IFrB4898EM0VXbMMREsZpiwH89v7
9oPoe0q7D4Joi86VR0H0zbkMJ0G0hnrAeRCdxCB1AUTftlzNnAeklxT4s4Do
Wd275UB0kdtBDRD9qXmGHYi+JHMuHkTfaH2dBqKt15/JBdG/Di163QGkJXZ/
B9Nvpte7dQLpEPZVHiB64bu7sluA9OfFE+RA9KHpi9VAtMYePnUQzatvagyi
l74RNQPRxy7zWYPoS82VNiB6p3noq91A2lCxGkwDANS2t7E=
  "],
 CellLabel->"In[39]:=",ExpressionUUID->"fd37f7f0-aab4-4d6f-8d13-984068d76b7f"],

Cell[BoxData[
 GraphicsBox[{
   {RGBColor[1, 1, 0], LineBox[CompressedData["
1:eJxTTMoPSmViYGCQBWIQPWsmCJy03yJy49Gx6fwOJsYgcNm+Nvp1gaGYgANE
/qa9q5OEnE2MgAMDGDyw/2z5frLfPAGo+sf2B4N//Fx9R8AhDQye2Sdt1m6Z
IC4I1f/S3mrWYl8jf0GHc2dA4I39E9m7woeaBaHmfbBvcku9nr0Vpv6jPYMy
V1r4E0EHsPHGn+0ffPx7cYWAkMNZsP4v9j2Rp280WAk5pIPt+2b/dWGjzd9E
Iah5P+zXLZYWtGwXgpr30/7OzAv/fVYJQc37bT+lcEej/2mYeX/sV5p+Fgp9
BTPvn33DmaD4AnZhqHkMDtHbYzM3KQlD1TM4iFXEr9GyEYaaz+gQ1iln9TxY
GKqfySGgdPuVL5nC0PBhdjA7zM4aXyfswAg2jsXhbS2jnsFEYWh4APl5BnML
F8HMY3XY5r9mhvYmmHlsDsUHlmWlHoCZx+7wMm5HlupZmHkcDq97WFkLbwg7
AABxkL2G
     "]]}, 
   {RGBColor[0, 1, 0], LineBox[CompressedData["
1:eJxTTMoPSmViYGCQBWIQPWsmCJy0j1h+4m/dXSEHE2MQuGy/+v/5KD51YQeI
/E17kaMPanJyhR0YwOCBvYzX1nknNwhD1T+2P5fktTXwo7BDGhg8sz/w8c4z
HX0RqP6X9mt1bnyqzxJxOHcGBN7Ym1w/1ZOzWARq3gd7tTc6awRvwdR/tC+8
XHOpm0/UAWy88Wd7sQgmz68Oog5nwfq/2Ff9CglPKxR1SAfb983e7uHM4q/z
RaHm/bBnavfK3X5GFGreT/uIPPPJ+7/DzPttf+x8wlV5RTGoeX/sgzdoPn7h
IQY175/95qZwN618Mah5DA4y9x2qP02GqWdwMJrawOa/XQxqPqODBWN5h89N
mH4mh1XXb5779lMMGj7MDupuXU8iJMUdGMHGsTj4Kj6SrzUXh4YHi8OPtYv0
c0PEoeaxOrxyXqVmVCAONY/N4WXexLYrXeJQ89gdjC18PGOWwMzjcJh6+sXL
C3vEHQCIr8Jr
     "]]}, 
   {RGBColor[1, 0, 0], LineBox[CompressedData["
1:eJxTTMoPSmViYGCQBWIQPWsmCJy0X7A04WPKaVEHE2MQuGx/rOhl9DxhMQeI
/E17kdvdH4MixRwYwOCB/f1DbBcWzxGDqn9sH1sd2LP+rphDGhg8s99etaJg
kow4VP9Le5vZizanRYo7nDsDAm/s1xzUXekyRRxq3gd7PQOTd05nYeo/2kfK
T+ovY5FwABtv/Nl+G/Nbnc+WEg5nwfq/2F/Y80r8dK6EQzrYvm/2OSlmBfwL
JKDm/bDfZrbJ5sIFCah5P+1/HtZskmGQhJr3216E9Ww4k54k1Lw/9seObf7Z
FyUJNe+fvczPBTfPtUpCzWNw2DjTbN3Z9TD1DA53mY82TLshCTWf0SHJ9/ZO
YwYpqH4mh/f3d+qsV5OChg+zw745RxSFfKQcGMHGsTgklPAlpBZIQcODxeFD
uqjZxslSUPNYHQ4GHW78uxVmHpvDvelHtwdeh5nH7rDloverLd9h5nE4fH1k
fV5XXNoBAJjkw2Y=
     "]]}},
  Frame->True,
  FrameLabel->{
    FormBox["\"lick cost\"", TraditionalForm], 
    FormBox["\"optimal saccade trials\"", TraditionalForm]}]], "Output",
 CellChangeTimes->{
  3.8804816150759597`*^9, 3.8804816480924654`*^9, 3.8805359428124533`*^9, 
   3.8805366462081413`*^9, 3.8806243744378505`*^9, 3.8806244413761845`*^9, {
   3.880624542804105*^9, 3.8806245612596207`*^9}, 3.8806246126006994`*^9, 
   3.880640343432864*^9},
 CellLabel->"Out[39]=",ExpressionUUID->"0ecf08c9-7755-44ed-8755-3ff4f01095c4"]
}, Open  ]],

Cell[CellGroupData[{

Cell[BoxData[
 RowBox[{
  RowBox[{"(*", " ", 
   RowBox[{
   "plot", " ", "the", " ", "maximum", " ", "capture", " ", "rate", " ", "as",
     " ", "a", " ", "function", " ", "of", " ", "number", " ", "of", " ", 
    "work", " ", "period", " ", "saccades"}], " ", "*)"}], 
  "\[IndentingNewLine]", 
  RowBox[{"Graphics", "[", 
   RowBox[{
    RowBox[{"{", "\[IndentingNewLine]", 
     RowBox[{"Yellow", ",", "\[IndentingNewLine]", 
      RowBox[{"Line", "[", 
       RowBox[{"Table", "[", "\[IndentingNewLine]", 
        RowBox[{
         RowBox[{"{", 
          RowBox[{"lickcost", ",", "\[IndentingNewLine]", 
           RowBox[{"Module", "[", 
            RowBox[{
             RowBox[{"{", 
              RowBox[{"numsacs", ",", "numlicks"}], "}"}], ",", 
             "\[IndentingNewLine]", 
             RowBox[{
              RowBox[{
               RowBox[{"{", 
                RowBox[{"numsacs", ",", "numlicks"}], "}"}], "=", 
               RowBox[{"Findoptimal", "[", 
                RowBox[{
                "20", ",", "1", ",", "0.2", ",", "0.5", ",", "lickcost"}], 
                "]"}]}], ";", "\[IndentingNewLine]", 
              RowBox[{
               RowBox[{"F", "[", 
                RowBox[{
                "numsacs", ",", " ", "numlicks", ",", " ", "0.2", ",", "1"}], 
                "]"}], "/.", " ", 
               RowBox[{"{", 
                RowBox[{
                 RowBox[{"alpha", "->", " ", "20"}], ",", " ", 
                 RowBox[{"betas", "->", " ", "0.5"}], ",", " ", 
                 RowBox[{"betaL", " ", "->", " ", "0.3"}], ",", " ", 
                 RowBox[{"cL", "->", " ", "lickcost"}], ",", " ", 
                 RowBox[{"cs", "->", " ", ".5"}]}], "}"}]}]}]}], 
            "\[IndentingNewLine]", "]"}]}], "}"}], ",", 
         RowBox[{"{", 
          RowBox[{"lickcost", ",", " ", "0.2", ",", "3", ",", "0.1"}], 
          "}"}]}], "]"}], "]"}], ",", "\[IndentingNewLine]", "Green", ",", 
      "\[IndentingNewLine]", 
      RowBox[{"Line", "[", 
       RowBox[{"Table", "[", "\[IndentingNewLine]", 
        RowBox[{
         RowBox[{"{", 
          RowBox[{"lickcost", ",", "\[IndentingNewLine]", 
           RowBox[{"Module", "[", 
            RowBox[{
             RowBox[{"{", 
              RowBox[{"numsacs", ",", "numlicks"}], "}"}], ",", 
             "\[IndentingNewLine]", 
             RowBox[{
              RowBox[{
               RowBox[{"{", 
                RowBox[{"numsacs", ",", "numlicks"}], "}"}], "=", 
               RowBox[{"Findoptimal", "[", 
                RowBox[{
                "25", ",", "1", ",", "0.2", ",", "0.5", ",", "lickcost"}], 
                "]"}]}], ";", "\[IndentingNewLine]", 
              RowBox[{
               RowBox[{"F", "[", 
                RowBox[{
                "numsacs", ",", " ", "numlicks", ",", " ", "0.2", ",", "1"}], 
                "]"}], "/.", " ", 
               RowBox[{"{", 
                RowBox[{
                 RowBox[{"alpha", "->", " ", "25"}], ",", " ", 
                 RowBox[{"betas", "->", " ", "0.5"}], ",", " ", 
                 RowBox[{"betaL", " ", "->", " ", "0.3"}], ",", " ", 
                 RowBox[{"cL", "->", " ", "lickcost"}], ",", " ", 
                 RowBox[{"cs", "->", " ", ".5"}]}], "}"}]}]}]}], 
            "\[IndentingNewLine]", "]"}]}], "}"}], ",", 
         RowBox[{"{", 
          RowBox[{"lickcost", ",", " ", "0.2", ",", "3", ",", "0.1"}], 
          "}"}]}], "]"}], "]"}], ",", "\[IndentingNewLine]", "Red", ",", 
      "\[IndentingNewLine]", 
      RowBox[{"Line", "[", 
       RowBox[{"Table", "[", "\[IndentingNewLine]", 
        RowBox[{
         RowBox[{"{", 
          RowBox[{"lickcost", ",", "\[IndentingNewLine]", 
           RowBox[{"Module", "[", 
            RowBox[{
             RowBox[{"{", 
              RowBox[{"numsacs", ",", "numlicks"}], "}"}], ",", 
             "\[IndentingNewLine]", 
             RowBox[{
              RowBox[{
               RowBox[{"{", 
                RowBox[{"numsacs", ",", "numlicks"}], "}"}], "=", 
               RowBox[{"Findoptimal", "[", 
                RowBox[{
                "30", ",", "1", ",", "0.2", ",", "0.5", ",", "lickcost"}], 
                "]"}]}], ";", "\[IndentingNewLine]", 
              RowBox[{
               RowBox[{"F", "[", 
                RowBox[{
                "numsacs", ",", " ", "numlicks", ",", " ", "0.2", ",", "1"}], 
                "]"}], "/.", " ", 
               RowBox[{"{", 
                RowBox[{
                 RowBox[{"alpha", "->", " ", "30"}], ",", " ", 
                 RowBox[{"betas", "->", " ", "0.5"}], ",", " ", 
                 RowBox[{"betaL", " ", "->", " ", "0.3"}], ",", " ", 
                 RowBox[{"cL", "->", " ", "lickcost"}], ",", " ", 
                 RowBox[{"cs", "->", " ", ".5"}]}], "}"}]}]}]}], 
            "\[IndentingNewLine]", "]"}]}], "}"}], ",", 
         RowBox[{"{", 
          RowBox[{"lickcost", ",", " ", "0.2", ",", "3", ",", "0.1"}], 
          "}"}]}], "]"}], "]"}]}], "\[IndentingNewLine]", "}"}], ",", " ", 
    RowBox[{"Frame", " ", "->", " ", "True"}], ",", " ", 
    RowBox[{"FrameLabel", " ", "->", " ", 
     RowBox[{"{", 
      RowBox[{"\"\<lick cost\>\"", ",", "\"\<Maximum capture rate\>\""}], 
      "}"}]}]}], "]"}]}]], "Input",
 CellChangeTimes->{{3.8806394391701946`*^9, 3.8806394593222814`*^9}, {
  3.8806395319379916`*^9, 3.880640027487544*^9}, {3.8806401019601326`*^9, 
  3.8806401032306356`*^9}},
 CellLabel->"In[38]:=",ExpressionUUID->"d3d63c1f-8c9e-41b1-91cf-1afba5621fbb"],

Cell[BoxData[
 GraphicsBox[{
   {RGBColor[1, 1, 0], LineBox[CompressedData["
1:eJxTTMoPSmViYGCQBWIQPWsmCJy0j41c+OXIPi4HE2MQuGwvUMXLo9/K6QCR
v2m/fyZX0uNwDgcGMHhgz3K18ASzGTtU/WP77uqP2Sfk2BzSwOCZfS5/jXCt
ICtU/0v74O0sh+p4WRzOnQGBN/Z/v4musRRihpr3wb6h9VKJujwTVP1H+7Db
h5efNWZ0ABtv/Nn+9u7StD3+DA5nwfq/2E9Z1dQi9fSffTrYvm/23nKby4+Y
/7WHmPfDPudzyLGT037bQ8z7ac8Z/Vq1m/GXPcS83/aucVM7Sst/2EPM+2Of
8kjlLcOPb1Dz/tlv4zkZtL7pK9Q8BoeFzP2nucW/QNUzOLxYuH7lyi2foOYz
OmTtNj+iHP0Rqp/JoeCq+AVprg/2kPBhdmj3V59W3PTWnhFsHIvDVv+Tb8IY
XttDwoPFYTdrwj733hdQ81gdUrlTnm3VeAY1j81hxqVCB6lLj6HmsTtc3lz4
62vHQ6h5HA4rFm94v3jmPXsAO1zLAw==
     "]]}, 
   {RGBColor[0, 1, 0], LineBox[CompressedData["
1:eJxTTMoPSmViYGCQBWIQPWsmCJy0j5FJeHKvRcjBxBgELts/mnvCVOeDoANE
/qa9tpIss16CoAMDGDywn5ihtm/OFQGo+sf2qk1c3818BRzSwOCZ/dL7atmN
k/mh+l/aR6x/dJZ1Cp/DuTMg8MZ+cmXlrqmzeaHmfbC3tN++5/JKHqj6j/ZO
BfUNmfu4HcDGG3+2N1etVGS/yeVwFqz/i32j1bO+pJ+cDulg+77Z/8/hYTSX
54Sa98Oe3/RLrYsXB9S8n/b2iROy/avYoeb9tp9ovlRXYT0b1Lw/9nMu/D/b
9IIVat4/+0/P9691U2OFmsfgkLh3gZ1dBgtUPYPD3reBh+3WMUPNZ3SI8RIQ
U/jBBNXP5JBdcLJkjysTNHyYHcLvawd9mMbowAg2jsXhj7Sk9qzXDNDwYHGQ
bGdImOXMADWP1SFqVYHyMtv/9hDz2Bzmn3jLFPDrrz3EPHYH/wnGz//s+WMP
MY/D4ZXMY82q1t/2AE6Rvfg=
     "]]}, 
   {RGBColor[1, 0, 0], LineBox[CompressedData["
1:eJxTTMoPSmViYGCQBWIQPWsmCJy0PxuYpqb+VNzBxBgELttf/WiW4RYu7gCR
v2k/zSpvv8ZZMQcGMHhg3216/fIcNzGo+sf2E2Zo/Cw5LOqQBgbP7Hk7Xl1r
cxaF6n9pL72URWr1MRGHc2dA4I3904ITent9RKDmfbD/blrENPuqMFT9R/sF
CjanVRKFHcDGG3+2X5tpc83mvZDDWbD+L/a/nyZEHa8XckgH2/fN3jvtg/8q
ISGoeT/seWp5fc4uF4Sa99P+xr1j8ZL2glDzftsH//b/VXFDAGreH/vtrzjO
XS8WgJr3z75/KfsOJUEBqHkMDnPP7g7uT+CHqmdwiJu0Tyt7ER/UfEaHz4tT
tux4zgvVz+SgvPhXZqQBLzR8mB0W3+FKMKjhcWAEG8fikHzdVEvpNDc0PFgc
Jp9KPigiyw01j9Vh5QaRnPeFXFDz2Bym8c1eMeskJ9Q8doduZWFJBhVOqHkc
Dm7qbwu4GjkcAJ/evL8=
     "]]}},
  Frame->True,
  FrameLabel->{
    FormBox["\"lick cost\"", TraditionalForm], 
    FormBox["\"Maximum capture rate\"", TraditionalForm]}]], "Output",
 CellChangeTimes->{3.880639769527104*^9, 3.880639840802962*^9, 
  3.8806399917897367`*^9, 3.880640028467002*^9, 3.880640104385805*^9},
 CellLabel->"Out[38]=",ExpressionUUID->"4d59585b-4f17-4438-ae13-3a72f23570eb"]
}, Open  ]],

Cell[BoxData[
 RowBox[{
  RowBox[{"(*", " ", 
   RowBox[{
    RowBox[{"--", 
     RowBox[{"--", 
      RowBox[{"--", 
       RowBox[{"--", 
        RowBox[{"--", 
         RowBox[{"--", 
          RowBox[{"--", 
           RowBox[{"--", 
            RowBox[{"--", 
             RowBox[{"--", 
              RowBox[{"--", 
               RowBox[{"--", 
                RowBox[{"--", 
                 RowBox[{"--", 
                  RowBox[{"--", 
                   RowBox[{"--", 
                    RowBox[{"--", 
                    RowBox[{"--", 
                    RowBox[{"--", 
                    RowBox[{"--", 
                    RowBox[{"--", 
                    RowBox[{
                    "--", " ", "\[IndentingNewLine]", 
                    "add"}]}]}]}]}]}]}]}]}]}]}]}]}]}]}]}]}]}]}]}]}]}], " ", 
    "the", " ", "ability", " ", "to", " ", "change", " ", "movement", " ", 
    RowBox[{
     RowBox[{
      RowBox[{
       RowBox[{
        RowBox[{
         RowBox[{
          RowBox[{
           RowBox[{
            RowBox[{
             RowBox[{
              RowBox[{
               RowBox[{
                RowBox[{
                 RowBox[{
                  RowBox[{"vigor", " ", "\[IndentingNewLine]", "--"}], "--"}],
                  "--"}], "--"}], "--"}], "--"}], "--"}], "--"}], "--"}], 
          "--"}], "--"}], "--"}], "--"}], "--"}], "--"}]}], 
   "\[IndentingNewLine]", "*)"}], "\[IndentingNewLine]", 
  RowBox[{
   RowBox[{
    RowBox[{"F", "[", 
     RowBox[{"ns_", ",", "nl_", ",", "Ts_", ",", " ", "TL_"}], "]"}], ":=", 
    RowBox[{
     RowBox[{"(", 
      RowBox[{
       RowBox[{"alpha", " ", "betas", " ", "ns", 
        RowBox[{"(", 
         RowBox[{"1", "-", 
          RowBox[{"1", "/", 
           RowBox[{"(", 
            RowBox[{"1", "+", " ", 
             RowBox[{"betaL", " ", "nl"}]}], ")"}]}]}], ")"}]}], "-", 
       RowBox[{"nl", " ", 
        RowBox[{"(", 
         RowBox[{
          RowBox[{
           RowBox[{"dL", "^", "2"}], "/", "TL"}], "+", " ", 
          RowBox[{"kL", " ", "TL"}]}], ")"}]}], " ", "-", 
       RowBox[{
        RowBox[{"ns", "^", "2"}], " ", "cs"}]}], ")"}], "/", 
     RowBox[{"(", 
      RowBox[{
       RowBox[{"nl", " ", "TL"}], " ", "+", " ", 
       RowBox[{"ns", " ", "Ts"}]}], ")"}]}]}], ";"}]}]], "Input",
 CellChangeTimes->{{3.8806403753667793`*^9, 3.880640387009156*^9}, {
  3.88064052730892*^9, 3.880640603495249*^9}, {3.8806406444721184`*^9, 
  3.8806407165951986`*^9}, {3.8806410413220787`*^9, 3.8806410650427666`*^9}, {
  3.8806549503618298`*^9, 3.880654978966998*^9}, {3.8806556277241616`*^9, 
  3.880655631129746*^9}, {3.8806974642435713`*^9, 3.8806974646439714`*^9}, {
  3.880697572383213*^9, 3.8806975939424033`*^9}, {3.881135252677906*^9, 
  3.881135260845522*^9}, {3.8815191429327393`*^9, 3.881519169340081*^9}},
 CellLabel->"In[1]:=",ExpressionUUID->"89b984ec-0955-410c-a1b1-8930015f7bf7"],

Cell[CellGroupData[{

Cell[BoxData[
 RowBox[{"Simplify", "[", 
  RowBox[{"D", "[", 
   RowBox[{
    RowBox[{"F", "[", 
     RowBox[{"ns", ",", "nL", ",", " ", "Ts", ",", "TL"}], "]"}], ",", " ", 
    "ns"}], "]"}], "]"}]], "Input",
 CellChangeTimes->{{3.8806410673409433`*^9, 3.880641082177847*^9}, {
  3.880697404853959*^9, 3.880697424707165*^9}},
 CellLabel->"In[2]:=",ExpressionUUID->"5b1248f7-0ce0-463a-a92a-dccf5b6cf29a"],

Cell[BoxData[
 FractionBox[
  RowBox[{
   RowBox[{"alpha", " ", "betaL", " ", "betas", " ", 
    SuperscriptBox["nL", "2"], " ", 
    SuperscriptBox["TL", "2"]}], "-", 
   RowBox[{
    RowBox[{"(", 
     RowBox[{"1", "+", 
      RowBox[{"betaL", " ", "nL"}]}], ")"}], " ", 
    RowBox[{"(", 
     RowBox[{
      RowBox[{
       RowBox[{"-", "nL"}], " ", 
       RowBox[{"(", 
        RowBox[{
         SuperscriptBox["dL", "2"], "+", 
         RowBox[{"kL", " ", 
          SuperscriptBox["TL", "2"]}]}], ")"}], " ", "Ts"}], "+", 
      RowBox[{"cs", " ", "ns", " ", "TL", " ", 
       RowBox[{"(", 
        RowBox[{
         RowBox[{"2", " ", "nL", " ", "TL"}], "+", 
         RowBox[{"ns", " ", "Ts"}]}], ")"}]}]}], ")"}]}]}], 
  RowBox[{
   RowBox[{"(", 
    RowBox[{"TL", "+", 
     RowBox[{"betaL", " ", "nL", " ", "TL"}]}], ")"}], " ", 
   SuperscriptBox[
    RowBox[{"(", 
     RowBox[{
      RowBox[{"nL", " ", "TL"}], "+", 
      RowBox[{"ns", " ", "Ts"}]}], ")"}], "2"]}]]], "Output",
 CellChangeTimes->{3.880697431098735*^9, 3.880697470833277*^9, 
  3.880731119359268*^9, 3.880997286221842*^9, 3.8815192229244647`*^9},
 CellLabel->"Out[2]=",ExpressionUUID->"7a375ece-5323-4948-b287-efb974eceee6"]
}, Open  ]],

Cell[CellGroupData[{

Cell[BoxData[
 RowBox[{
  RowBox[{"nsoptimal", "[", "]"}], "=", 
  RowBox[{
   RowBox[{"FullSimplify", "[", 
    RowBox[{"Solve", "[", 
     RowBox[{
      RowBox[{
       RowBox[{"D", "[", 
        RowBox[{
         RowBox[{"F", "[", 
          RowBox[{"ns", ",", "nL", ",", "Ts", ",", "TL"}], "]"}], ",", "ns"}],
         "]"}], "==", "0"}], ",", " ", 
      RowBox[{"{", "ns", "}"}]}], "]"}], "]"}], "[", 
   RowBox[{"[", "2", "]"}], "]"}]}]], "Input",
 CellChangeTimes->{{3.880697610473519*^9, 3.880697683694084*^9}, {
  3.8807297287990603`*^9, 3.8807297564121943`*^9}, {3.880997731572248*^9, 
  3.8809977322957315`*^9}},
 CellLabel->"In[3]:=",ExpressionUUID->"364013a5-9b1d-4afa-9a7f-fd64eba8e4a8"],

Cell[BoxData[
 RowBox[{"{", 
  RowBox[{"ns", "\[Rule]", 
   FractionBox[
    RowBox[{
     RowBox[{
      RowBox[{"-", "nL"}], " ", 
      SuperscriptBox["TL", "2"]}], "+", 
     FractionBox[
      SqrtBox[
       RowBox[{"cs", " ", "nL", " ", 
        RowBox[{"(", 
         RowBox[{"1", "+", 
          RowBox[{"betaL", " ", "nL"}]}], ")"}], " ", "TL", " ", 
        RowBox[{"(", 
         RowBox[{
          RowBox[{"cs", " ", "nL", " ", 
           RowBox[{"(", 
            RowBox[{"1", "+", 
             RowBox[{"betaL", " ", "nL"}]}], ")"}], " ", 
           SuperscriptBox["TL", "3"]}], "+", 
          RowBox[{"Ts", " ", 
           RowBox[{"(", 
            RowBox[{
             RowBox[{"alpha", " ", "betaL", " ", "betas", " ", "nL", " ", 
              SuperscriptBox["TL", "2"]}], "+", 
             RowBox[{
              RowBox[{"(", 
               RowBox[{"1", "+", 
                RowBox[{"betaL", " ", "nL"}]}], ")"}], " ", 
              RowBox[{"(", 
               RowBox[{
                SuperscriptBox["dL", "2"], "+", 
                RowBox[{"kL", " ", 
                 SuperscriptBox["TL", "2"]}]}], ")"}], " ", "Ts"}]}], 
            ")"}]}]}], ")"}]}]], 
      RowBox[{"cs", "+", 
       RowBox[{"betaL", " ", "cs", " ", "nL"}]}]]}], 
    RowBox[{"TL", " ", "Ts"}]]}], "}"}]], "Output",
 CellChangeTimes->{3.880997289204108*^9, 3.8809977336236687`*^9, 
  3.88151923686194*^9},
 CellLabel->"Out[3]=",ExpressionUUID->"22657b0a-94a6-4d6a-a215-0823a4933dc3"]
}, Open  ]],

Cell[CellGroupData[{

Cell[BoxData[
 RowBox[{
  RowBox[{"nLoptimal", "[", "]"}], "=", 
  RowBox[{
   RowBox[{"FullSimplify", "[", 
    RowBox[{"Solve", "[", 
     RowBox[{
      RowBox[{
       RowBox[{"D", "[", 
        RowBox[{
         RowBox[{"F", "[", 
          RowBox[{"ns", ",", "nL", ",", "Ts", ",", "TL"}], "]"}], ",", "nL"}],
         "]"}], "==", "0"}], ",", " ", 
      RowBox[{"{", "nL", "}"}]}], "]"}], "]"}], "[", 
   RowBox[{"[", "2", "]"}], "]"}]}]], "Input",
 CellChangeTimes->{{3.880697696702286*^9, 3.88069772956621*^9}, {
  3.880697817589095*^9, 3.880697818921407*^9}, {3.8809977244771137`*^9, 
  3.88099772514435*^9}},
 CellLabel->"In[4]:=",ExpressionUUID->"59b46703-7f99-4039-9508-68b413f27454"],

Cell[BoxData[
 RowBox[{"{", 
  RowBox[{"nL", "\[Rule]", 
   RowBox[{
    RowBox[{"(", 
     RowBox[{
      RowBox[{"betaL", " ", "cs", " ", "ns", " ", 
       SuperscriptBox["TL", "2"]}], "-", 
      RowBox[{"betaL", " ", 
       RowBox[{"(", 
        RowBox[{
         SuperscriptBox["dL", "2"], "+", 
         RowBox[{"kL", " ", 
          SuperscriptBox["TL", "2"]}]}], ")"}], " ", "Ts"}], "+", 
      SqrtBox[
       RowBox[{"alpha", " ", 
        SuperscriptBox["betaL", "2"], " ", "betas", " ", "TL", " ", 
        RowBox[{"(", 
         RowBox[{
          RowBox[{"cs", " ", "ns", " ", 
           SuperscriptBox["TL", "3"]}], "-", 
          RowBox[{"TL", " ", 
           RowBox[{"(", 
            RowBox[{
             SuperscriptBox["dL", "2"], "+", 
             RowBox[{"TL", " ", 
              RowBox[{"(", 
               RowBox[{
                RowBox[{"betaL", " ", "ns", " ", 
                 RowBox[{"(", 
                  RowBox[{
                   RowBox[{
                    RowBox[{"-", "alpha"}], " ", "betas"}], "+", 
                   RowBox[{"cs", " ", "ns"}]}], ")"}]}], "+", 
                RowBox[{"kL", " ", "TL"}]}], ")"}]}]}], ")"}], " ", "Ts"}], 
          "+", 
          RowBox[{"betaL", " ", "ns", " ", 
           RowBox[{"(", 
            RowBox[{
             SuperscriptBox["dL", "2"], "+", 
             RowBox[{"kL", " ", 
              SuperscriptBox["TL", "2"]}]}], ")"}], " ", 
           SuperscriptBox["Ts", "2"]}]}], ")"}]}]]}], ")"}], "/", 
    RowBox[{"(", 
     RowBox[{
      SuperscriptBox["betaL", "2"], " ", 
      RowBox[{"(", 
       RowBox[{
        RowBox[{
         SuperscriptBox["dL", "2"], " ", "Ts"}], "+", 
        RowBox[{
         SuperscriptBox["TL", "2"], " ", 
         RowBox[{"(", 
          RowBox[{
           RowBox[{"alpha", " ", "betas"}], "-", 
           RowBox[{"cs", " ", "ns"}], "+", 
           RowBox[{"kL", " ", "Ts"}]}], ")"}]}]}], ")"}]}], ")"}]}]}], 
  "}"}]], "Output",
 CellChangeTimes->{3.8806977331672997`*^9, 3.8806978202358303`*^9, 
  3.880730026906371*^9, 3.880731168816896*^9, 3.8807968683745127`*^9, 
  3.8807984331665263`*^9, 3.8809974219614143`*^9, 3.88099772666829*^9, 
  3.881519244672065*^9},
 CellLabel->"Out[4]=",ExpressionUUID->"b329070d-d9db-44cc-9fe5-325d42cf4662"]
}, Open  ]],

Cell[CellGroupData[{

Cell[BoxData[
 RowBox[{"Simplify", "[", 
  RowBox[{"D", "[", 
   RowBox[{
    RowBox[{"F", "[", 
     RowBox[{"ns", ",", "nL", ",", "Ts", ",", "TL"}], "]"}], ",", "TL"}], 
   "]"}], "]"}]], "Input",
 CellChangeTimes->{{3.88069751242575*^9, 3.8806975263596635`*^9}},
 CellLabel->"In[5]:=",ExpressionUUID->"b66cf5af-8472-4770-adae-92c44f5bf48e"],

Cell[BoxData[
 FractionBox[
  RowBox[{"nL", " ", 
   RowBox[{"(", 
    RowBox[{
     RowBox[{
      SuperscriptBox["dL", "2"], " ", 
      RowBox[{"(", 
       RowBox[{"1", "+", 
        RowBox[{"betaL", " ", "nL"}]}], ")"}], " ", 
      RowBox[{"(", 
       RowBox[{
        RowBox[{"2", " ", "nL", " ", "TL"}], "+", 
        RowBox[{"ns", " ", "Ts"}]}], ")"}]}], "+", 
     RowBox[{"ns", " ", 
      SuperscriptBox["TL", "2"], " ", 
      RowBox[{"(", 
       RowBox[{
        RowBox[{
         RowBox[{"-", "alpha"}], " ", "betaL", " ", "betas", " ", "nL"}], "+", 
        RowBox[{
         RowBox[{"(", 
          RowBox[{"1", "+", 
           RowBox[{"betaL", " ", "nL"}]}], ")"}], " ", 
         RowBox[{"(", 
          RowBox[{
           RowBox[{"cs", " ", "ns"}], "-", 
           RowBox[{"kL", " ", "Ts"}]}], ")"}]}]}], ")"}]}]}], ")"}]}], 
  RowBox[{
   RowBox[{"(", 
    RowBox[{"1", "+", 
     RowBox[{"betaL", " ", "nL"}]}], ")"}], " ", 
   SuperscriptBox["TL", "2"], " ", 
   SuperscriptBox[
    RowBox[{"(", 
     RowBox[{
      RowBox[{"nL", " ", "TL"}], "+", 
      RowBox[{"ns", " ", "Ts"}]}], ")"}], "2"]}]]], "Output",
 CellChangeTimes->{
  3.8806975271486373`*^9, {3.8806975772866297`*^9, 3.880697598425659*^9}, 
   3.8815192499931264`*^9},
 CellLabel->"Out[5]=",ExpressionUUID->"b3de734c-f784-4c02-9fda-aad47017e524"]
}, Open  ]],

Cell[CellGroupData[{

Cell[BoxData[
 RowBox[{
  RowBox[{"TLoptimal", "[", "]"}], "=", 
  RowBox[{
   RowBox[{"FullSimplify", "[", 
    RowBox[{"Solve", "[", 
     RowBox[{
      RowBox[{
       RowBox[{"D", "[", 
        RowBox[{
         RowBox[{"F", "[", 
          RowBox[{"ns", ",", "nL", ",", "Ts", ",", "TL"}], "]"}], ",", "TL"}],
         "]"}], "==", "0"}], ",", " ", 
      RowBox[{"{", "TL", "}"}]}], "]"}], "]"}], "[", 
   RowBox[{"[", "2", "]"}], "]"}]}]], "Input",
 CellChangeTimes->{{3.8806976046406283`*^9, 3.8806976057311673`*^9}, {
  3.8806978615960054`*^9, 3.8806978952299333`*^9}, {3.8806979277786846`*^9, 
  3.880697974333528*^9}, {3.8807315071328287`*^9, 3.8807315071834126`*^9}, {
  3.8809977119111514`*^9, 3.8809977127159047`*^9}},
 CellLabel->"In[6]:=",ExpressionUUID->"0ebe777e-a348-442f-b335-1ac10dae8b5e"],

Cell[BoxData[
 RowBox[{"{", 
  RowBox[{"TL", "\[Rule]", 
   RowBox[{"-", 
    FractionBox[
     RowBox[{
      SuperscriptBox["dL", "2"], " ", 
      RowBox[{"(", 
       RowBox[{"1", "+", 
        RowBox[{"betaL", " ", "nL"}]}], ")"}], " ", "ns", " ", "Ts"}], 
     RowBox[{
      RowBox[{
       SuperscriptBox["dL", "2"], " ", "nL", " ", 
       RowBox[{"(", 
        RowBox[{"1", "+", 
         RowBox[{"betaL", " ", "nL"}]}], ")"}]}], "-", 
      SqrtBox[
       RowBox[{
        SuperscriptBox["dL", "2"], " ", 
        RowBox[{"(", 
         RowBox[{"1", "+", 
          RowBox[{"betaL", " ", "nL"}]}], ")"}], " ", 
        RowBox[{"(", 
         RowBox[{
          RowBox[{
           SuperscriptBox["dL", "2"], " ", 
           SuperscriptBox["nL", "2"], " ", 
           RowBox[{"(", 
            RowBox[{"1", "+", 
             RowBox[{"betaL", " ", "nL"}]}], ")"}]}], "+", 
          RowBox[{
           SuperscriptBox["ns", "2"], " ", "Ts", " ", 
           RowBox[{"(", 
            RowBox[{
             RowBox[{"alpha", " ", "betaL", " ", "betas", " ", "nL"}], "-", 
             RowBox[{
              RowBox[{"(", 
               RowBox[{"1", "+", 
                RowBox[{"betaL", " ", "nL"}]}], ")"}], " ", 
              RowBox[{"(", 
               RowBox[{
                RowBox[{"cs", " ", "ns"}], "-", 
                RowBox[{"kL", " ", "Ts"}]}], ")"}]}]}], ")"}]}]}], 
         ")"}]}]]}]]}]}], "}"}]], "Output",
 CellChangeTimes->{
  3.880697902757898*^9, {3.880697956623461*^9, 3.88069797619956*^9}, 
   3.88073003162611*^9, 3.880731174263674*^9, 3.880731507990418*^9, 
   3.8807968817579465`*^9, 3.8807984365114365`*^9, 3.8809977151353455`*^9, 
   3.8815192549005065`*^9},
 CellLabel->"Out[6]=",ExpressionUUID->"7b7eadda-4ea3-4686-916e-3308d6a4aa4c"]
}, Open  ]],

Cell[BoxData[
 RowBox[{
  RowBox[{"Findoptimal", "[", 
   RowBox[{"myalpha_", ",", "myTs_", ",", "mycs_", ",", " ", "mydL_"}], "]"}],
   ":=", "\[IndentingNewLine]", 
  RowBox[{"Module", "[", 
   RowBox[{
    RowBox[{"{", "}"}], ",", "\[IndentingNewLine]", 
    RowBox[{
     RowBox[{"nLtemp", " ", "=", " ", "1"}], ";", "\[IndentingNewLine]", 
     RowBox[{"TLtemp", "=", "0.2"}], ";", "\[IndentingNewLine]", 
     RowBox[{"For", "[", 
      RowBox[{
       RowBox[{"i", "=", "1"}], ",", 
       RowBox[{"i", "<=", "50"}], ",", " ", 
       RowBox[{"i", "++"}], ",", 
       RowBox[{
        RowBox[{"nstemp", " ", "=", " ", 
         RowBox[{
          RowBox[{"ns", "/.", " ", 
           RowBox[{"nsoptimal", "[", "]"}]}], " ", "/.", " ", 
          RowBox[{"{", 
           RowBox[{
            RowBox[{"alpha", "->", "myalpha"}], ",", " ", 
            RowBox[{"betas", "->", " ", "0.5"}], ",", " ", 
            RowBox[{"betaL", " ", "->", " ", "0.3"}], ",", 
            RowBox[{"Ts", "->", " ", "myTs"}], ",", " ", 
            RowBox[{"kL", "->", " ", "1"}], ",", " ", 
            RowBox[{"dL", "->", " ", "mydL"}], ",", 
            RowBox[{"TL", "->", " ", "TLtemp"}], ",", 
            RowBox[{"cs", "->", "mycs"}], ",", " ", 
            RowBox[{"nL", "->", " ", "nLtemp"}]}], "}"}]}]}], ";", 
        "\[IndentingNewLine]", 
        RowBox[{"nLtemp", "=", " ", 
         RowBox[{
          RowBox[{"nL", " ", "/.", " ", 
           RowBox[{"nLoptimal", "[", "]"}]}], " ", "/.", " ", 
          RowBox[{"{", 
           RowBox[{
            RowBox[{"alpha", "->", "myalpha"}], ",", " ", 
            RowBox[{"betas", "->", " ", "0.5"}], ",", " ", 
            RowBox[{"betaL", " ", "->", " ", "0.3"}], ",", 
            RowBox[{"Ts", "->", " ", "myTs"}], ",", " ", 
            RowBox[{"kL", "->", " ", "1"}], ",", " ", 
            RowBox[{"dL", "->", " ", "mydL"}], ",", 
            RowBox[{"TL", "->", " ", "TLtemp"}], ",", 
            RowBox[{"cs", "->", "mycs"}], ",", " ", 
            RowBox[{"ns", "->", " ", "nstemp"}]}], "}"}]}]}], ";", 
        "\[IndentingNewLine]", 
        RowBox[{"TLtemp", "=", 
         RowBox[{
          RowBox[{"TL", "/.", " ", 
           RowBox[{"TLoptimal", "[", "]"}]}], " ", "/.", " ", 
          RowBox[{"{", 
           RowBox[{
            RowBox[{"alpha", "->", "myalpha"}], ",", " ", 
            RowBox[{"betas", "->", " ", "0.5"}], ",", " ", 
            RowBox[{"betaL", " ", "->", " ", "0.3"}], ",", 
            RowBox[{"Ts", "->", " ", "myTs"}], ",", 
            RowBox[{"kL", "->", " ", "1"}], ",", " ", 
            RowBox[{"dL", "->", " ", "mydL"}], ",", 
            RowBox[{"cs", "->", "mycs"}], ",", " ", 
            RowBox[{"ns", "->", " ", "nstemp"}], ",", " ", 
            RowBox[{"nL", "->", " ", "nLtemp"}]}], "}"}]}]}], ";", 
        "\[IndentingNewLine]", 
        RowBox[{"If", "[", 
         RowBox[{
          RowBox[{
           RowBox[{"Im", "[", "TL", "]"}], "!=", " ", "0"}], " ", ",", " ", 
          RowBox[{"TLtemp", "=", "0.01"}]}], "]"}], " ", ";"}]}], 
      "\[IndentingNewLine]", "]"}], ";", "\[IndentingNewLine]", 
     RowBox[{"{", 
      RowBox[{"nstemp", ",", "nLtemp", ",", " ", "TLtemp"}], "}"}]}]}], 
   "]"}]}]], "Input",
 CellChangeTimes->CompressedData["
1:eJxTTMoPSmViYGAQBWIQnXZ3neiNl28c+cJOK4Bo3w1vVEB0iOg5ExC9zH+6
LYg+ZfAbTGu+b3QC0U0//rqA6DB9Bm8QveUAM5iuKGmufw6kxWZcAtNpW3q2
g2iuo7vAtN0p78AXQNon7X8IiFa/8DwKRP9QjY8D0VLhGkkges1XvmQQzcFk
mA2i+wtugmnd/NBCEP1l2/EKEO1ZtqkbRIvMM+4D0TMehE4H0ZvEEsG0Wkla
NMerN45fDdpiQPTkYNMcEH2JVa4YRKvyn6oG0V4Kc2pB9Pqdc/pBdPRy0Wkg
enctxyoQHfz//GoQHaXBvAFET1G32ASizTZODcl8/caxuLoqFEQDAFPCwBA=

  "],
 CellLabel->"In[17]:=",ExpressionUUID->"a200febf-f373-46df-8c08-f792bf0bdb3c"],

Cell[CellGroupData[{

Cell[BoxData[
 RowBox[{"Graphics", "[", 
  RowBox[{
   RowBox[{"{", "\[IndentingNewLine]", 
    RowBox[{"Yellow", ",", "\[IndentingNewLine]", 
     RowBox[{"Line", "[", 
      RowBox[{"Table", "[", "\[IndentingNewLine]", 
       RowBox[{
        RowBox[{"{", 
         RowBox[{"tubedist", ",", " ", 
          RowBox[{
           RowBox[{"Findoptimal", "[", 
            RowBox[{"20", ",", "1", ",", "0.5", ",", "tubedist"}], "]"}], "[", 
           RowBox[{"[", "1", "]"}], "]"}]}], "}"}], ",", " ", 
        RowBox[{"{", 
         RowBox[{"tubedist", ",", " ", "0.1", ",", "0.3", ",", "0.02"}], 
         "}"}]}], "]"}], "]"}], ",", "\[IndentingNewLine]", "Green", ",", 
     "\[IndentingNewLine]", 
     RowBox[{"Line", "[", 
      RowBox[{"Table", "[", "\[IndentingNewLine]", 
       RowBox[{
        RowBox[{"{", 
         RowBox[{"tubedist", ",", " ", 
          RowBox[{
           RowBox[{"Findoptimal", "[", 
            RowBox[{"22.5", ",", "1", ",", "0.5", ",", "tubedist"}], "]"}], 
           "[", 
           RowBox[{"[", "1", "]"}], "]"}]}], "}"}], ",", " ", 
        RowBox[{"{", 
         RowBox[{"tubedist", ",", "  ", "0.1", ",", "0.3", ",", "0.02"}], 
         "}"}]}], "]"}], "]"}], ",", "\[IndentingNewLine]", "Red", ",", 
     "\[IndentingNewLine]", 
     RowBox[{"Line", "[", 
      RowBox[{"Table", "[", "\[IndentingNewLine]", 
       RowBox[{
        RowBox[{"{", 
         RowBox[{"tubedist", ",", " ", 
          RowBox[{
           RowBox[{"Findoptimal", "[", 
            RowBox[{"25", ",", "1", ",", "0.5", ",", "tubedist"}], "]"}], "[", 
           RowBox[{"[", "1", "]"}], "]"}]}], "}"}], ",", " ", 
        RowBox[{"{", 
         RowBox[{"tubedist", ",", "  ", "0.1", ",", "0.3", ",", "0.02"}], 
         "}"}]}], "]"}], "]"}]}], "\[IndentingNewLine]", "}"}], ",", 
   "\[IndentingNewLine]", 
   RowBox[{"Frame", "->", " ", "True"}], ",", " ", 
   RowBox[{"AspectRatio", "->", "1"}], ",", 
   RowBox[{"FrameLabel", " ", "->", " ", 
    RowBox[{"{", 
     RowBox[{"\"\<tube dist\>\"", ",", "\"\<optimal saccade trials\>\""}], 
     "}"}]}]}], "]"}]], "Input",
 CellChangeTimes->{{3.880732501179428*^9, 3.88073259198135*^9}, {
  3.880797625104311*^9, 3.8807976520000668`*^9}, {3.880797690710374*^9, 
  3.880797738260131*^9}, {3.8807984486777787`*^9, 3.8807985438823185`*^9}, {
  3.881519836069603*^9, 3.881519865437003*^9}, {3.8815203707905307`*^9, 
  3.881520390739709*^9}, {3.881520424467864*^9, 3.8815204276280265`*^9}, {
  3.8815204621480827`*^9, 3.881520465827391*^9}, {3.8815206401114235`*^9, 
  3.881520644045904*^9}},
 CellLabel->"In[41]:=",ExpressionUUID->"a5f9eaf5-cd01-4674-af95-ab334450e9dc"],

Cell[BoxData[
 GraphicsBox[{
   {RGBColor[1, 1, 0], 
    LineBox[{{0.1, 3.375259534146949}, {0.12000000000000001`, 
     3.517839249050991}, {0.14, 3.638868099391915}, {0.16, 
     3.743624634402762}, {0.18, 3.835634664571146}, {0.2, 
     3.9173775810361455`}, {0.22, 3.9906672238463057`}, {0.24000000000000002`,
      4.05687282024541}, {0.26, 4.117054683197088}, {0.28, 
     4.172051479071742}, {0.30000000000000004`, 4.222538516066427}}]}, 
   {RGBColor[0, 1, 0], 
    LineBox[{{0.1, 3.634709186721317}, {0.12000000000000001`, 
     3.7931432757065533`}, {0.14, 3.9282760232053704`}, {0.16, 
     4.045783635172239}, {0.18, 4.149461515291643}, {0.2, 4.24198127022897}, {
     0.22, 4.325299193024796}, {0.24000000000000002`, 4.400893374417838}, {
     0.26, 4.469909423835728}, {0.28, 4.533254237043095}, {
     0.30000000000000004`, 4.591658660907534}}]}, 
   {RGBColor[1, 0, 0], 
    LineBox[{{0.1, 3.8807043938710573`}, {0.12000000000000001`, 
     4.054209342528362}, {0.14, 4.202756350521482}, {0.16, 
     4.332398240438657}, {0.18, 4.44718573096057}, {0.2, 4.549972452913821}, {
     0.22, 4.642849590090124}, {0.24000000000000002`, 4.727398309713806}, {
     0.26, 4.804844976625344}, {0.28, 4.87616107755795}, {
     0.30000000000000004`, 4.942130031033296}}]}},
  AspectRatio->1,
  Frame->True,
  FrameLabel->{
    FormBox["\"tube dist\"", TraditionalForm], 
    FormBox["\"optimal saccade trials\"", TraditionalForm]}]], "Output",
 CellChangeTimes->{
  3.880732593109022*^9, {3.8807976342346883`*^9, 3.8807976523078203`*^9}, {
   3.88079769959661*^9, 3.8807977144284725`*^9}, 3.8807977469487505`*^9, 
   3.8807984874256706`*^9, {3.8807985205273695`*^9, 3.8807985449349995`*^9}, 
   3.8810005906047707`*^9, 3.8815197990263615`*^9, {3.8815198575549054`*^9, 
   3.881519866142357*^9}, 3.881520428443822*^9, 3.8815204665649476`*^9, 
   3.88152064501789*^9},
 CellLabel->"Out[41]=",ExpressionUUID->"4d4a216a-4ae7-4433-ad3c-2f4e15dcc6e7"]
}, Open  ]],

Cell[CellGroupData[{

Cell[BoxData[
 RowBox[{"Graphics", "[", 
  RowBox[{
   RowBox[{"{", "\[IndentingNewLine]", 
    RowBox[{"Yellow", ",", "\[IndentingNewLine]", 
     RowBox[{"Line", "[", 
      RowBox[{"Table", "[", "\[IndentingNewLine]", 
       RowBox[{
        RowBox[{"{", 
         RowBox[{"tubedist", ",", " ", 
          RowBox[{
           RowBox[{"Findoptimal", "[", 
            RowBox[{"20", ",", "1", ",", "0.5", ",", "tubedist"}], "]"}], "[", 
           RowBox[{"[", "2", "]"}], "]"}]}], "}"}], ",", " ", 
        RowBox[{"{", 
         RowBox[{"tubedist", ",", " ", "0.1", ",", "0.3", ",", "0.02"}], 
         "}"}]}], "]"}], "]"}], ",", "\[IndentingNewLine]", "Green", ",", 
     "\[IndentingNewLine]", 
     RowBox[{"Line", "[", 
      RowBox[{"Table", "[", "\[IndentingNewLine]", 
       RowBox[{
        RowBox[{"{", 
         RowBox[{"tubedist", ",", " ", 
          RowBox[{
           RowBox[{"Findoptimal", "[", 
            RowBox[{"22.5", ",", "1", ",", "0.5", ",", "tubedist"}], "]"}], 
           "[", 
           RowBox[{"[", "2", "]"}], "]"}]}], "}"}], ",", " ", 
        RowBox[{"{", 
         RowBox[{"tubedist", ",", " ", "0.1", ",", "0.3", ",", "0.02"}], 
         "}"}]}], "]"}], "]"}], ",", "\[IndentingNewLine]", "Red", ",", 
     "\[IndentingNewLine]", 
     RowBox[{"Line", "[", 
      RowBox[{"Table", "[", "\[IndentingNewLine]", 
       RowBox[{
        RowBox[{"{", 
         RowBox[{"tubedist", ",", " ", 
          RowBox[{
           RowBox[{"Findoptimal", "[", 
            RowBox[{"25", ",", "1", ",", "0.5", ",", "tubedist"}], "]"}], "[", 
           RowBox[{"[", "2", "]"}], "]"}]}], "}"}], ",", " ", 
        RowBox[{"{", 
         RowBox[{"tubedist", ",", " ", "0.1", ",", "0.3", ",", "0.02"}], 
         "}"}]}], "]"}], "]"}]}], "\[IndentingNewLine]", "}"}], ",", 
   RowBox[{"Frame", "->", " ", "True"}], ",", " ", 
   RowBox[{"AspectRatio", "->", "1"}], ",", 
   RowBox[{"FrameLabel", " ", "->", " ", 
    RowBox[{"{", 
     RowBox[{"\"\<tube distance\>\"", ",", "\"\<optimal lick number\>\""}], 
     "}"}]}]}], "]"}]], "Input",
 CellChangeTimes->{{3.8807977744961057`*^9, 3.880797788360792*^9}, {
  3.880798579327134*^9, 3.880798591400292*^9}, {3.8815198749565372`*^9, 
  3.881519883724249*^9}, {3.8815199329823694`*^9, 3.881519936971957*^9}, {
  3.8815204804902143`*^9, 3.881520485484169*^9}, {3.8815206107517843`*^9, 
  3.881520631667575*^9}},
 CellLabel->"In[40]:=",ExpressionUUID->"483f9f5d-12a9-4766-89cc-37f26bd9a9e8"],

Cell[BoxData[
 GraphicsBox[{
   {RGBColor[1, 1, 0], 
    LineBox[{{0.1, 12.172063802766793`}, {0.12000000000000001`, 
     11.301178745229281`}, {0.14, 10.606470086726123`}, {0.16, 
     10.034045415456744`}, {0.18, 9.550838085372705}, {0.2, 
     9.135228298717399}, {0.22, 8.772375143527315}, {0.24000000000000002`, 
     8.451690605925606}, {0.26, 8.165380548620888}, {0.28, 
     7.9075566345615265`}, {0.30000000000000004`, 7.673671973125416}}]}, 
   {RGBColor[0, 1, 0], 
    LineBox[{{0.1, 13.120895785557684`}, {0.12000000000000001`, 
     12.194711195233957`}, {0.14, 11.455763562487274`}, {0.16, 
     10.846781782998203`}, {0.18, 10.33262526821651}, {0.2, 
     9.890317672714144}, {0.22, 9.504086518943653}, {0.24000000000000002`, 
     9.162678933169603}, {0.26, 8.857811179299759}, {0.28, 
     8.583224908148104}, {0.30000000000000004`, 8.33408741512093}}]}, 
   {RGBColor[1, 0, 0], 
    LineBox[{{0.1, 14.014254580166028`}, {0.12000000000000001`, 
     13.035744303175989`}, {0.14, 12.254925479688326`}, {0.16, 
     11.611333837044464`}, {0.18, 11.067868630802081`}, {0.2, 
     10.60027133566145}, {0.22, 10.191888938863308`}, {0.24000000000000002`, 
     9.830840099892646}, {0.26, 9.508378263749893}, {0.28, 
     9.217895293229317}, {0.30000000000000004`, 8.954288280609097}}]}},
  AspectRatio->1,
  Frame->True,
  FrameLabel->{
    FormBox["\"tube distance\"", TraditionalForm], 
    FormBox["\"optimal lick number\"", TraditionalForm]}]], "Output",
 CellChangeTimes->{
  3.880797789612811*^9, 3.880798592905814*^9, {3.881000575015148*^9, 
   3.8810005932584143`*^9}, 3.8815198846366034`*^9, 3.8815199383246746`*^9, 
   3.881520486664037*^9, {3.881520615566863*^9, 3.8815206325757074`*^9}},
 CellLabel->"Out[40]=",ExpressionUUID->"80917023-bc52-4b7d-b240-3ad922771060"]
}, Open  ]],

Cell[CellGroupData[{

Cell[BoxData[
 RowBox[{
  RowBox[{"(*", " ", 
   RowBox[{"optimal", " ", "lick", " ", "duration"}], " ", "*)"}], 
  "\[IndentingNewLine]", 
  RowBox[{"Graphics", "[", 
   RowBox[{
    RowBox[{"{", "\[IndentingNewLine]", 
     RowBox[{"Yellow", ",", "\[IndentingNewLine]", 
      RowBox[{"Line", "[", 
       RowBox[{"Table", "[", "\[IndentingNewLine]", 
        RowBox[{
         RowBox[{"{", 
          RowBox[{"tubedist", ",", " ", 
           RowBox[{
            RowBox[{"Findoptimal", "[", 
             RowBox[{"20", ",", "1", ",", "0.5", ",", "tubedist"}], "]"}], 
            "[", 
            RowBox[{"[", "3", "]"}], "]"}]}], "}"}], ",", " ", 
         RowBox[{"{", 
          RowBox[{"tubedist", ",", " ", "0.1", ",", "0.3", ",", "0.02"}], 
          "}"}]}], "]"}], "]"}], ",", "\[IndentingNewLine]", "Green", ",", 
      "\[IndentingNewLine]", 
      RowBox[{"Line", "[", 
       RowBox[{"Table", "[", "\[IndentingNewLine]", 
        RowBox[{
         RowBox[{"{", 
          RowBox[{"tubedist", ",", " ", 
           RowBox[{
            RowBox[{"Findoptimal", "[", 
             RowBox[{"22.5", ",", "1", ",", "0.5", ",", "tubedist"}], "]"}], 
            "[", 
            RowBox[{"[", "3", "]"}], "]"}]}], "}"}], ",", " ", 
         RowBox[{"{", 
          RowBox[{"tubedist", ",", " ", "0.1", ",", "0.3", ",", "0.02"}], 
          "}"}]}], "]"}], "]"}], ",", "\[IndentingNewLine]", "Red", ",", 
      "\[IndentingNewLine]", 
      RowBox[{"Line", "[", 
       RowBox[{"Table", "[", "\[IndentingNewLine]", 
        RowBox[{
         RowBox[{"{", 
          RowBox[{"tubedist", ",", " ", 
           RowBox[{
            RowBox[{"Findoptimal", "[", 
             RowBox[{"25", ",", "1", ",", "0.5", ",", "tubedist"}], "]"}], 
            "[", 
            RowBox[{"[", "3", "]"}], "]"}]}], "}"}], ",", " ", 
         RowBox[{"{", 
          RowBox[{"tubedist", ",", " ", "0.1", ",", "0.3", ",", "0.02"}], 
          "}"}]}], "]"}], "]"}]}], "\[IndentingNewLine]", "}"}], ",", 
    RowBox[{"Frame", "->", " ", "True"}], ",", " ", 
    RowBox[{"AspectRatio", "->", "1"}], ",", 
    RowBox[{"FrameLabel", " ", "->", " ", 
     RowBox[{"{", 
      RowBox[{
      "\"\<tube distance\>\"", ",", "\"\<optimal lick duration (sec)\>\""}], 
      "}"}]}]}], "]"}]}]], "Input",
 CellChangeTimes->{{3.8807978016723175`*^9, 3.880797810441867*^9}, {
  3.8807986041380296`*^9, 3.880798614681806*^9}, {3.8808205023663273`*^9, 
  3.880820555182025*^9}, {3.8810005524551573`*^9, 3.8810005646602325`*^9}, {
  3.8815199006669207`*^9, 3.8815199293651752`*^9}, {3.8815204998143983`*^9, 
  3.8815205052283945`*^9}, {3.8815205633173523`*^9, 3.881520568205832*^9}, {
  3.8815206559086027`*^9, 3.881520660822106*^9}},
 CellLabel->"In[42]:=",ExpressionUUID->"088e5cfa-f5d9-4d2f-bdfa-4aaa6981dac8"],

Cell[BoxData[
 GraphicsBox[{
   {RGBColor[1, 1, 0], 
    LineBox[{{0.1, 0.04273757402936025}, {0.12000000000000001`, 
     0.052601029871891095`}, {0.14, 0.06279922826571022}, {0.16, 
     0.07331476150794242}, {0.18, 0.08413409243006585}, {0.2, 
     0.09524638927317937}, {0.22, 0.10664279536399426`}, {
     0.24000000000000002`, 0.11831594553540488`}, {0.26, 
     0.13025963184737743`}, {0.28, 0.14246856434567046`}, {
     0.30000000000000004`, 0.15493819486058372`}}]}, 
   {RGBColor[0, 1, 0], 
    LineBox[{{0.1, 0.03972685086862874}, {0.12000000000000001`, 
     0.0488197451835625}, {0.14, 0.058201759207797715`}, {0.16, 
     0.06785714025024188}, {0.18, 0.07777359938041595}, {0.2, 
     0.08794126947272225}, {0.22, 0.09835205208158153}, {0.24000000000000002`,
      0.10899918496250356`}, {0.26, 0.11987694309879798`}, {0.28, 
     0.1309804247120589}, {0.30000000000000004`, 0.14230539364480246`}}]}, 
   {RGBColor[1, 0, 0], 
    LineBox[{{0.1, 0.03722278545825319}, {0.12000000000000001`, 
     0.04568209118921602}, {0.14, 0.054394916106505695`}, {0.16, 
     0.06334689416387884}, {0.18, 0.07252679097401044}, {0.2, 
     0.08192556216009693}, {0.22, 0.09153576311749133}, {0.24000000000000002`,
      0.10135115817317622`}, {0.26, 0.11136645038950095`}, {0.28, 
     0.12157708816323547`}, {0.30000000000000004`, 0.1319791227650284}}]}},
  AspectRatio->1,
  Frame->True,
  FrameLabel->{
    FormBox["\"tube distance\"", TraditionalForm], 
    FormBox["\"optimal lick duration (sec)\"", TraditionalForm]}]], "Output",
 CellChangeTimes->{
  3.8807978112491903`*^9, 3.8807986162115855`*^9, {3.880820530080269*^9, 
   3.8808205563830566`*^9}, 3.8810005653369155`*^9, 3.8810005962115874`*^9, 
   3.8815199150444145`*^9, 3.881519946232938*^9, 3.8815205065438056`*^9, 
   3.8815205736641555`*^9, 3.881520661732564*^9},
 CellLabel->"Out[42]=",ExpressionUUID->"5edafd1c-8594-435b-b8e0-c336ec5a960f"]
}, Open  ]],

Cell[CellGroupData[{

Cell[BoxData[
 RowBox[{"Graphics", "[", "\[IndentingNewLine]", 
  RowBox[{
   RowBox[{"Table", "[", "\[IndentingNewLine]", 
    RowBox[{
     RowBox[{"Line", "[", 
      RowBox[{"Table", "[", 
       RowBox[{
        RowBox[{"{", 
         RowBox[{"TL", ",", " ", 
          RowBox[{
           RowBox[{
            RowBox[{"tubedist", "^", "2"}], "/", "TL"}], " ", "+", "  ", 
           "TL"}]}], "}"}], ",", " ", 
        RowBox[{"{", 
         RowBox[{"TL", ",", " ", ".05", ",", " ", "0.6", ",", " ", "0.01"}], 
         "}"}]}], "]"}], "]"}], ",", "\[IndentingNewLine]", " ", 
     RowBox[{"{", 
      RowBox[{
      "tubedist", ",", " ", "0.1", ",", " ", "0.3", ",", " ", "0.05"}], 
      "}"}]}], "]"}], ",", "\[IndentingNewLine]", " ", 
   RowBox[{"Frame", "->", " ", "True"}], ",", " ", 
   RowBox[{"AspectRatio", "->", "1"}], ",", 
   RowBox[{"FrameLabel", " ", "->", " ", 
    RowBox[{"{", 
     RowBox[{
     "\"\<Lick duration (sec)\>\"", ",", "\"\<Metabolic cost (a.u.)\>\""}], 
     "}"}]}]}], "]"}]], "Input",
 CellChangeTimes->{{3.8807964312675543`*^9, 3.880796563100923*^9}, {
   3.8807972507206097`*^9, 3.880797292903391*^9}, {3.880797926657396*^9, 
   3.8807979276798277`*^9}, {3.880799580421191*^9, 3.88079959632679*^9}, {
   3.8815194815548472`*^9, 3.8815194963724747`*^9}, {3.881519605993946*^9, 
   3.881519627244268*^9}, {3.881519671113701*^9, 3.881519679093597*^9}, {
   3.881520029381483*^9, 3.8815202568359313`*^9}, {3.881520341428437*^9, 
   3.881520361459674*^9}, 3.8815206773644505`*^9},
 CellLabel->"In[43]:=",ExpressionUUID->"47b64d2d-f9e3-448c-8864-f7afac741347"],

Cell[BoxData[
 GraphicsBox[{LineBox[CompressedData["
1:eJxFU39IU2EUfa7QEFHLYShSCRYWqH84zQZ6iFGKEKQiFEmIVmZoKYSFTZFK
ol8qFJETo9IkQywpcKappWJOn25u8805t703RamgaOgfQdJ7Xzc7fI8LH3zn
nnPufbFFl3LPqjiOS5M/pRqaFXQigFNgRt+u+q85xm5sbU01l27h8S3HKN/0
4PaxF7ErGZO4pu7OFKvfISNYaKtIN4GV4F6oZ+4cVQ1O4C9fH9UJ7C9o/LQW
PwDjoaqW4t4J4h/ENm35U2ugCe3ya6FtGImhkQ8v603U7yNSl1wlO8MnoUlW
MIIP/Qr+9R+FntUpyORyhzFk17zxRWbzpGccs1nDB1/vm0auQpfzGTFxmZr7
oTObujjyK1UrRCZoLkYabHozDjC9U9g4bg1L+W0Gk1fBY/l6x/qrOgsYnXEa
QUz/7CZPExMyS37MCHz8tmwjyoosUWlgQUpQUldth5X8WVBbFdDTqbGhkd6p
dkTl543awOwmW5HPYAezI1ixunz1dMOKnfzbqM5htyJnlx3hmf4KTZhAedjR
LgRnVLYLOMcwh5c3tPJxUD4C9P4L0kmLAwqLulvAqeKEkKXz85SXA0esqz8i
ApxYV+jWHEjTcRZXs5Pym6e5LIDFk+4EP2keCOEXwOyKTugeGMIKS1xg8uoX
sNRf2hWnWqR9cOFJgn0+t3UR/JQCFxp8afJxo5IRLuLWd0OB2eYGs6l2I9rD
nYmo9FD+bsrfC0ZX4IFjKLpOl++leXhpDl7y44X/xNDeez//39f8ckqFh0Xy
58XAzZQreU0izUvEyJcSbZFHJL8ikt6vPr+bKNH8RGxvydZN10j0H0jQRoyN
x/MS7YGE8kcb/uYYH+2XhOi48Gd7ynyUm4/22Yc/XgC0wA==
    "]], LineBox[CompressedData["
1:eJxdkltIVFEUhmeyJCShQuhCWkNgZiRN2iSB/iaVCRqM9JLYS2QiWBpJgUpY
Ml7oovhQGV5SM5NgRBDU0pjUmLyMjZ0znhnnOJ5zxrJIekmDCq3Ze1YvLc5h
w2bzr/X9/zJcKMzKXafT6RIDPzsfN7Dqgl7HSsFAlOWrud8Kd3tRUpjkxZK5
P3DTg9bzKQWx4R6URljT1JJe7GHPoiSESexhH0ZXYnJqh10I6g1gapKViP2B
25WYQexN2J5aYRBJ/zW6AyoRVgFPWZt2G+7nH7Y15grU7w1qMjsMi8kCEuJZ
jdApUP9RJPPGAoZ537fI/n432nZOoHnsqGTjWQRkMTnzO1x2NXYeGBJovjHi
FaGVMMFxxLz4eG9LhohYPu8kWmX9eOQTEXy8IgciU+pO7Pwtgsv1T4E/y3GB
y+icGCH+II8Tqen2zu6DMzjNMNOm0Wxy5oc0zRDfNEwLct62zRK4TO0HZB05
mVFdKSGeOIO6bnAcSUBZ4khVfJmb+MXg+cuN3TwHF8p+Dj58X+ohP1z4Y8x9
NLHmwSVeMzj2vCLwzZI//3LzwspzkLBsmbyVV+8lv9xYLu64EbpLxg8mt+JG
2MXw9tVnMvnnoTzmwO1JmoVtdaNca5sDx1VnMWS8XbN2xgc+nsWLnPKqyAKf
j/ZBRuG1JZP9yjwcfE9k4lVwlQvOYeuiXb8+XQHHjfDhUFxvSH69Qv77gv7L
CuUwj00P2k4lR6v/6ajEo2DQUP3t7CuV8lEw8anFmBmqEZ+C4qMbGqrNGuWl
oonnpRGvii9td+JeftYoPxU3r+t7uhL8tIcaiputy1PlftTxADQcbxkz7nP4
ab80tPaNO7t3LJBvfuTxXBbwFysYsfI=
    "]], LineBox[CompressedData["
1:eJw9kmtIU3EYxo8uVEatC2ulhRcKsYz1YdPUck9EpBiCLpQIiVIyolxGImFL
KlEwiiVmeCHILEsTTYo5yYa3sMLLdOo8u56zC1KaGKGfUtr5+3cPHF44nPO8
z+9935j8m+orwQzDJPkfoTY2CGpDgkLQAnojKxeyDZ049XZbifXkPBazDf43
3TDJoxPrqry4K+1M48s+4engSlyezg2xpaU4VdyD4ouZJ+IjeGz49SKIEcTh
UJ7O/2Uf1EuMT5LlpP5GbHmRaLomcuC1/29LSz8K/07Ux4rstN8AqjPfxMyr
bFCSXEPoaBdkpf2HoSKNrSAxBr/iT/WBL7nLLM0zAunEozPBRhZqwS77G4wK
Ljr5FUvzfaeVhbtMMPyBcua4p7CZxWGSdxSG5NKmgh4WJF7xGK53iffqWRbE
zjCOsJSil+YQKwgmYwrk2eAxQS6RPSvRWpHOCw0m8e/O2dvLg1bKN4lEr/3q
nh026AjAFC4wFWxSgQ0EV2FG32dBNhAcixkRHTUDEeF2yj8NLal2RAlxImfA
PxaPv+PsdB4zyLj3wSPLcKCQaBYam77IpnfQ+Vgwld5/rCvWCcFF2mlBvn5n
v7rBSec1h/0H05RPJC6sCnYrc1irWayLr3IF5sbQ/aZSblWYq2I5lQPB5a1Q
amSN01oOJF6lDQ+enz/d1Ld5D3asZ5m3J6xxGBsVZMevWtXPWhWPW8TQAd/D
1tX2+zwIptSJ3cmyUs0QT+fvRCiZvxvELs+FnLgRnSnDHci1eZ8bPBxmUppD
NdNuuh8OIfUfb6yHeygfB0n9gDzkkofui0dC6NGO8lYP5eWxtG/WePm3h+6P
R3lpUHeb0kv37sYRuU6RrfUG+op2heecG/bS+3JjOEpU9n6rj96zB7k5gnz4
D64zsko=
    "]], LineBox[CompressedData["
1:eJw9UmtIU2EY3iwTzUahRCzSXCVa2I8cecntoYt0EcPLoB/ODKHprFAh+mEp
OjXMIv3Rj3JlEy2oH1pMyGF0mUYmOi9TN830O+dsyxuSmSvqh+18++qBwwff
Oed5n+d5n6j84qyLARKJJNH3iGfTAxHPMDgg4gcsEbWLmV3tMNk3JV8xrWAp
s8t38xL52fo+y9Ayroe3n+TKOtFgXYvRNiwixNFaogp5heLz6SkH5PPw81kQ
T/EVsVrxy9fofJKc89zsZvxvUHV251xnlQttvr8dre+QMboyf+m2wOa9x5ak
n5OBvTyUlKcHCgqeze9FpEjTzIHKsH6AUmprKlByTM9H1Bek7pHOEmSJdJl9
qJzwGhKMhOn7BB0FAV8mEvZDnrA5vUhNsJ/qHYBCueNYdRQBlVcyiMK5+kTI
CChdlw0bHx0e1m8gkFAMs5MwP8PQrQ7dj/a9P8WJA0YQU5DhUoQS5m8E6K50
auSE5TiKu0n6ikNxhOVmxwkKAmrHYUfe7u+BijzC/I9BLcoqJ/4cIsbxWLIc
TJoJy2McPVpvQ2wPYT4n0CJbMMkWCMvHgcK9xHgujIPIFt7ugKasQhhVcywv
J/K+6cI0lzl4Rbo1J+o8No3ZyLH8JllfONB4VFNYl/6KrFznQO1yU2g5PRj0
Ip4HlVf7GUsXVr1H9TzrwzRM09L+XSae8UyjOs5piHPyKKWEX6BOmw/N3SaA
2g2fwZHG6OCmNIHlP4MgXzvtNwVQOu0szNfqcn5bhf978J8u5odA3RZS6lD9
6xvBQdn2e1dvuJg/gjtPixIHul1sXxzqtTXSsT8u5tfnc19ftiHFzfbHYavx
zHFbudu/BxWPfKuupuOtG410ATzMy0u5EQEe1i8eBq3lYViqh/VZwK06ER78
BTgeswg=
    "]], LineBox[CompressedData["
1:eJxVkltIVFEUhseCHoTAQLqJtyi1CXtIHaTSXyQxzTJ9KRt9cNBCcNCCelB6
kFBKSg18qJhKmURM0ESZlFRMLUtUvKRn0tHmzD4XTYVCvJAEzd6thBYc1mbD
+ff6/n+FWooy83cZDIZY78f7s6e8mmAT/Te6gsqXMzpbsBmRXd2/voWVjE7v
TRuSxu7e8WlbR6l/S7Jc0oEUucR7WoOvZC+O832LW3H89BN/9brgY+D1A8e5
TEQ3HA2nza/bV0m/F07+m7SMV7zZ+1DX64i9evk7vfce9TkJhca9S4iO4jVA
eov0/iBCuEyQDq+494UPyDu5PVSbq9E8QxgU9yoyuVzGJ9jqLM3aWZXm+4yx
EV4KPBxDHkb4rzNZkUUKjGLeERyJPph4L1SBGK94FGGTzsYumUHIdY6hNZkb
wCDGMoyjgo9TzohnHFUFp/ps+QznhU8TSA9Y7Ci7xIhvAg8uNoTq8QzVAmAS
ox8PmfeYGARu1BRxMwgcaQqm0px2KYYR/xfEC1CGYOHDNFKbn3RUpjDyYxrX
1h6G9WUxXBc1A5fDOuewMvJH2pm3RXBIsIQkX3jzkpFfTlinbY0nehg2xB44
Ya/0K7oyz8i/r5SHAmFP3CyOFab3bxxVIHDlWUQ0q4/2pSkQ45XPoTi4Nsx4
W6F9cKHe5TMcWKdgVOTg2snjphCcR2BCzbnD2woErv8C7FFq97JRJf8XIGSy
VerfEF6mNb2rUikPNwb+y9+NrZxB4+NNlfJxIzFlqLE1UiM+N1YsBsdsnkZ5
yXhhGi/Y/VwjXhlSb+5qwIxG+ckwKa4bB/x0ysGD/eYYfSlVR40IwIPMmKS0
+xU67ZcHC9bV2MV+fSfXf/v8Bzq3u44=
    "]]},
  AspectRatio->1,
  Frame->True,
  FrameLabel->{
    FormBox["\"Lick duration (sec)\"", TraditionalForm], 
    FormBox["\"Metabolic cost (a.u.)\"", TraditionalForm]}]], "Output",
 CellChangeTimes->{{3.88079646650572*^9, 3.880796512915242*^9}, {
   3.8807965494328256`*^9, 3.880796563541128*^9}, {3.880797251518979*^9, 
   3.8807972934103346`*^9}, 3.880797928091016*^9, {3.8807995829951434`*^9, 
   3.8807995970122647`*^9}, 3.8815194973936434`*^9, {3.8815196093823195`*^9, 
   3.881519628122527*^9}, {3.8815196737820024`*^9, 3.8815196797976136`*^9}, 
   3.8815200547950788`*^9, {3.8815201883268204`*^9, 3.8815202434614744`*^9}, {
   3.8815203453141985`*^9, 3.8815203618149753`*^9}, 3.881520679353341*^9},
 CellLabel->"Out[43]=",ExpressionUUID->"86cecbbb-3a1a-4a8e-a666-82c335d2840a"]
}, Open  ]],

Cell[CellGroupData[{

Cell[BoxData[
 RowBox[{
  RowBox[{"(*", " ", 
   RowBox[{
   "metabolic", " ", "optimal", " ", "lick", " ", "duration", " ", "as", " ", 
    "a", " ", "function", " ", "of", " ", "tube", " ", "distance"}], " ", 
   "*)"}], 
  RowBox[{"Solve", "[", 
   RowBox[{
    RowBox[{
     RowBox[{"D", "[", 
      RowBox[{
       RowBox[{
        RowBox[{
         RowBox[{"dL", "^", "2"}], "/", "TL"}], " ", "+", " ", 
        RowBox[{"KL", " ", "TL"}]}], ",", " ", "TL"}], "]"}], "==", "0"}], 
    ",", " ", 
    RowBox[{"{", "TL", "}"}]}], "]"}]}]], "Input",
 CellChangeTimes->{{3.881593020701002*^9, 3.8815930512901373`*^9}, {
  3.88159309833422*^9, 3.881593098865512*^9}, {3.8815938884922647`*^9, 
  3.8815939078322115`*^9}},ExpressionUUID->"0f0e997a-7062-4651-b6f3-\
f1f47170991e"],

Cell[BoxData[
 RowBox[{"{", 
  RowBox[{
   RowBox[{"{", 
    RowBox[{"TL", "\[Rule]", 
     RowBox[{"-", 
      FractionBox["dL", 
       SqrtBox["KL"]]}]}], "}"}], ",", 
   RowBox[{"{", 
    RowBox[{"TL", "\[Rule]", 
     FractionBox["dL", 
      SqrtBox["KL"]]}], "}"}]}], "}"}]], "Output",
 CellChangeTimes->{3.881593051984762*^9, 3.8815930996791644`*^9},
 CellLabel->"Out[45]=",ExpressionUUID->"5b0c87d4-fd80-43ed-a99f-b9ed6dc68bc0"]
}, Open  ]]
},
WindowSize->{522.5, 518.5},
WindowMargins->{{0, Automatic}, {Automatic, 0}},
FrontEndVersion->"13.2 for Microsoft Windows (64-bit) (November 18, 2022)",
StyleDefinitions->Notebook[{
   Cell[
    StyleData[StyleDefinitions -> "Default.nb"]], 
   Cell[
    StyleData[All]], 
   Cell[
    StyleData["Subtitle"]]}, WindowSize -> {381., 355.5}, 
  WindowMargins -> {{185.5, Automatic}, {Automatic, 0}}, Visible -> False, 
  FrontEndVersion -> 
  "13.2 for Microsoft Windows (64-bit) (November 18, 2022)", StyleDefinitions -> 
  "PrivateStylesheetFormatting.nb"],
ExpressionUUID->"a56b7b78-ab2e-4db3-a10b-95cb11aa2683"
]
(* End of Notebook Content *)

(* Internal cache information *)
(*CellTagsOutline
CellTagsIndex->{}
*)
(*CellTagsIndex
CellTagsIndex->{}
*)
(*NotebookFileOutline
Notebook[{
Cell[558, 20, 1474, 35, 164, "Input",ExpressionUUID->"319351f3-0a67-43ee-9a17-87eef5184efb"],
Cell[2035, 57, 1091, 27, 37, "Input",ExpressionUUID->"9ec1e576-e693-4f4a-8213-6a32e286a807"],
Cell[CellGroupData[{
Cell[3151, 88, 2010, 45, 122, "Input",ExpressionUUID->"92dfb0df-95b2-43ff-a5af-83c86baad560"],
Cell[5164, 135, 70056, 1187, 344, "Output",ExpressionUUID->"57483c23-ba2e-4c9f-8d9e-174427ff643d"]
}, Open  ]],
Cell[CellGroupData[{
Cell[75257, 1327, 2086, 45, 79, "Input",ExpressionUUID->"e43589ac-9a82-4893-8c24-99cd23d936d3"],
Cell[77346, 1374, 66449, 1127, 348, "Output",ExpressionUUID->"a1723e2f-4bfd-42c3-9bc9-498d0e3dc217"]
}, Open  ]],
Cell[143810, 2504, 655, 12, 36, "Input",ExpressionUUID->"c511e3e7-9448-4094-a99c-ccf60ea7314b"],
Cell[CellGroupData[{
Cell[144490, 2520, 277, 7, 21, "Input",ExpressionUUID->"d824c30f-33da-4349-ab01-575a2fd5fb5a"],
Cell[144770, 2529, 985, 28, 43, "Output",ExpressionUUID->"13c57b58-8125-49a4-bead-daf672ed2a2d"]
}, Open  ]],
Cell[CellGroupData[{
Cell[145792, 2562, 345, 8, 21, "Input",ExpressionUUID->"ff5150f4-d3c6-499f-86eb-1d8f43db6951"],
Cell[146140, 2572, 1077, 33, 45, "Output",ExpressionUUID->"24dad5d1-431a-41f2-88dd-e33040cc4308"]
}, Open  ]],
Cell[CellGroupData[{
Cell[147254, 2610, 747, 19, 21, "Input",ExpressionUUID->"0e23922d-119e-4df2-a425-54baea3e4414"],
Cell[148004, 2631, 1244, 34, 47, "Output",ExpressionUUID->"2a24301f-a05c-437c-9155-7e4556db70e5"]
}, Open  ]],
Cell[CellGroupData[{
Cell[149285, 2670, 651, 17, 21, "Input",ExpressionUUID->"ccf9905e-5138-4b2b-8ebd-ed321338a3b8"],
Cell[149939, 2689, 1291, 33, 46, "Output",ExpressionUUID->"5871ce5b-e32c-4ea7-8829-d86b4f3447a7"]
}, Open  ]],
Cell[151245, 2725, 2448, 54, 151, "Input",ExpressionUUID->"41d6c234-a5f5-43aa-8e00-85264842593e"],
Cell[CellGroupData[{
Cell[153718, 2783, 2542, 62, 122, "Input",ExpressionUUID->"fd37f7f0-aab4-4d6f-8d13-984068d76b7f"],
Cell[156263, 2847, 2221, 44, 280, "Output",ExpressionUUID->"0ecf08c9-7755-44ed-8755-3ff4f01095c4"]
}, Open  ]],
Cell[CellGroupData[{
Cell[158521, 2896, 5517, 124, 350, "Input",ExpressionUUID->"d3d63c1f-8c9e-41b1-91cf-1afba5621fbb"],
Cell[164041, 3022, 2121, 41, 336, "Output",ExpressionUUID->"4d59585b-4f17-4438-ae13-3a72f23570eb"]
}, Open  ]],
Cell[166177, 3066, 2901, 80, 79, "Input",ExpressionUUID->"89b984ec-0955-410c-a1b1-8930015f7bf7"],
Cell[CellGroupData[{
Cell[169103, 3150, 404, 9, 21, "Input",ExpressionUUID->"5b1248f7-0ce0-463a-a92a-dccf5b6cf29a"],
Cell[169510, 3161, 1207, 35, 45, "Output",ExpressionUUID->"7a375ece-5323-4948-b287-efb974eceee6"]
}, Open  ]],
Cell[CellGroupData[{
Cell[170754, 3201, 703, 18, 21, "Input",ExpressionUUID->"364013a5-9b1d-4afa-9a7f-fd64eba8e4a8"],
Cell[171460, 3221, 1488, 41, 53, "Output",ExpressionUUID->"22657b0a-94a6-4d6a-a215-0823a4933dc3"]
}, Open  ]],
Cell[CellGroupData[{
Cell[172985, 3267, 697, 18, 21, "Input",ExpressionUUID->"59b46703-7f99-4039-9508-68b413f27454"],
Cell[173685, 3287, 2281, 62, 73, "Output",ExpressionUUID->"b329070d-d9db-44cc-9fe5-325d42cf4662"]
}, Open  ]],
Cell[CellGroupData[{
Cell[176003, 3354, 343, 8, 21, "Input",ExpressionUUID->"b66cf5af-8472-4770-adae-92c44f5bf48e"],
Cell[176349, 3364, 1340, 41, 45, "Output",ExpressionUUID->"b3de734c-f784-4c02-9fda-aad47017e524"]
}, Open  ]],
Cell[CellGroupData[{
Cell[177726, 3410, 810, 19, 21, "Input",ExpressionUUID->"0ebe777e-a348-442f-b335-1ac10dae8b5e"],
Cell[178539, 3431, 1781, 49, 72, "Output",ExpressionUUID->"7b7eadda-4ea3-4686-916e-3308d6a4aa4c"]
}, Open  ]],
Cell[180335, 3483, 3719, 83, 251, "Input",ExpressionUUID->"a200febf-f373-46df-8c08-f792bf0bdb3c"],
Cell[CellGroupData[{
Cell[184079, 3570, 2636, 58, 236, "Input",ExpressionUUID->"a5f9eaf5-cd01-4674-af95-ab334450e9dc"],
Cell[186718, 3630, 1948, 35, 277, "Output",ExpressionUUID->"4d4a216a-4ae7-4433-ad3c-2f4e15dcc6e7"]
}, Open  ]],
Cell[CellGroupData[{
Cell[188703, 3670, 2461, 55, 221, "Input",ExpressionUUID->"483f9f5d-12a9-4766-89cc-37f26bd9a9e8"],
Cell[191167, 3727, 1790, 32, 279, "Output",ExpressionUUID->"80917023-bc52-4b7d-b240-3ad922771060"]
}, Open  ]],
Cell[CellGroupData[{
Cell[192994, 3764, 2786, 63, 236, "Input",ExpressionUUID->"088e5cfa-f5d9-4d2f-bdfa-4aaa6981dac8"],
Cell[195783, 3829, 1909, 34, 272, "Output",ExpressionUUID->"5edafd1c-8594-435b-b8e0-c336ec5a960f"]
}, Open  ]],
Cell[CellGroupData[{
Cell[197729, 3868, 1598, 35, 93, "Input",ExpressionUUID->"47b64d2d-f9e3-448c-8864-f7afac741347"],
Cell[199330, 3905, 5516, 96, 280, "Output",ExpressionUUID->"86cecbbb-3a1a-4a8e-a666-82c335d2840a"]
}, Open  ]],
Cell[CellGroupData[{
Cell[204883, 4006, 777, 21, 36, "Input",ExpressionUUID->"0f0e997a-7062-4651-b6f3-f1f47170991e"],
Cell[205663, 4029, 437, 13, 42, "Output",ExpressionUUID->"5b0c87d4-fd80-43ed-a99f-b9ed6dc68bc0"]
}, Open  ]]
}
]
*)
